# Supplementary material for: Circulating cell-free DNA methylation patterns indicate cellular sources of allograft injury after liver transplant
Source: Nat Commun. 2025 Jun 17;16:5310. doi: 10.1038/s41467-025-60507-9 (PMC12174327; doi:10.1038/s41467-025-60507-9)
Supplement: Supplementary file 3 — Supplementary Data 1-9 [file 41467_2025_60507_MOESM3_ESM.xlsx]

## Sheet: Supplementary Data 1
Supplementary Data 1. Characteristics of liver transplant patients enrolled in this study.
	Recipient Demographics n = 28
Age	Range	Average	STDEV
	19-44	30	6.5
Race	AA	EA	Asian	Other
	0.18	0.64	0.04	0.14
Sex	Male	Female
	0.79	0.21
BMI	Range	Average	STDEV
	19-44	30.3	6.5
Listing MELD	Range	Average	STDEV
	15-40	29	8
	Donor Demographics
Age	Range	Average	STDEV
	15-76	45	16
Sex	Male	Female
	0.71	0.29
BMI	Range	Average	STDEV
	18.5-44	28.9	6.3
	Decompensations
Number	0	1	2	3+
	0.04	0.18	0.32	0.46
Portal HTN	Yes	No
	0.18	0.82
HE	Yes	No
	0.64	0.36
EV	Yes	No
	0.64	0.36
Ascites	Yes	No
	0.82	0.18
HRS	Yes	No
	0.11	0.89
	Medical History
Pre-transplant etiology	Alcohol	HCC	Hepatitis (HCV)
	0.64	0.19	0.14
	Immune-mediated	NASH/NAFLD	Other
	0.07	0.21	0.04
Graft status 1-year post-transplant (serial samples n=28 patients)	No Allograft Injury	Allograft Injury
	0.57	0.43
	FC-bx Diagnosis n = 12 of 28
Etiology of graft injury	ACR	IRI	AMR
	0.67	0.08	0
	Biliary Cx	Recurrence	Other
	0.33	0.08	0.08
	FC-bx Diagnosis additional n = 16
Etiology of graft injury	ACR	IRI	AMR
	0.44	0.31	0.06
	Biliary Cx	Recurrence	Other
	0.63	0	0.19
Acronyms: AA = African American (Black/Non-Hispanic); EA = European American (White/Non-Hispanic); BMI = Body Mass Index; MELD = Model for End-Stage Liver Disease (listing MELD); HTN = hypertension; HE = Hepatic encephalopathy; EV = esophageal varices; HRS = hepato-renal syndrome; HCC = Hepatocellular Carcinoma; Immune-Mediated = Autoimmune hepatitis (AIH), Primary Sclerosing Cholangitis (PSC), P…

## Sheet: Supplementary Data 2
Supplementary Data 2. Human reference methylation data from healthy tissues and cell types.
Consortium/Source	Tissue/Cell-type	UMAP Group	DatasetID	Included in Atlas	Atlas Groups	Sample Donor	Sample	Age	Sex	Ethnicity	Markers
KNIH	Adipocyte	Adipocyte	EGAD00001002755			KEP20140006	KNIH_007_genomic_DNA	51-55	F	Korean	NA
KNIH	Adipocyte	Adipocyte	EGAD00001002756			KEP20140007	KNIH_008_genomic_DNA	61-65	F	Korean	NA
KNIH	Adipocyte	Adipocyte	EGAD00001002757			KEP20140007	KNIH_009_genomic_DNA	61-65	F	Korean	NA
Loyfer et al. 2023 (PMID:36599988) HUJI	Adipocytes	Adipocyte	GSM5652176(EGAS00001006791)			mAD88	Adipocytes-Z000000T7	53	F	NA	Loyfer et al. 2023 (PMID:36599988) HUJI
Loyfer et al. 2023 (PMID:36599988) HUJI	Adipocytes	Adipocyte	GSM5652177(EGAS00001006791)			mAD83	Adipocytes-Z000000T9	35	F	NA	Loyfer et al. 2023 (PMID:36599988) HUJI
Loyfer et al. 2023 (PMID:36599988) HUJI	Adipocytes	Adipocyte	GSM5652178(EGAS00001006791)			mAD85	Adipocytes-Z000000T5	37	F	NA	Loyfer et al. 2023 (PMID:36599988) HUJI
in-house(GSE262275)	Biliary-Columnar-Epithelial-Gallbladder-HBEC-A	Biliary-Epi	GSE262275	X	Biliary-Small-Ductal	Biliary-Columnar-Epithelial-Gallbladder-HBEC-A	GSM8162502	adult	NA	NA	EpCAM+
in-house(GSE262275)	Biliary-Columnar-Epithelial-Gallbladder-HBEC-B	Biliary-Epi	GSE262275	X	Biliary-Small-Ductal	Biliary-Columnar-Epithelial-Gallbladder-HBEC-B	GSM8162503	adult	NA	NA	EpCAM+
in-house(GSE262275)	Biliary-Columnar-Epithelial-IntraHepatic-HIhBEC-A	Biliary-Epi	GSE262275	X	Biliary-Small-Ductal	Biliary-Columnar-Epithelial-IntraHepatic-HIhBEC-A	GSM8162504	adult	NA	NA	EpCAM+
in-house(GSE262275)	Biliary-Columnar-Epithelial-IntraHepatic-HIhBEC-B	Biliary-Epi	GSE262275	X	Biliary-Small-Ductal	Biliary-Columnar-Epithelial-IntraHepatic-HIhBEC-B	GSM8162505	adult	NA	NA	EpCAM+
Loyfer et al. 2023 (PMID:36599988) HUJI	Gallbladder-Epithelium	Biliary-Epi	GSM5652358(EGAS00001006791)	X	Biliary-Small-Ductal	203	Gallbladder-Epithelium-Z00000432	41	F	White	Loyfer et al. 2023 (PMID:36599988) HUJI
in-house(GSE262275)	Biliary-Epithelial-CommonBileDuct-HCBD-A	Biliary-Epi-CBD	GSE262275	X	Biliary-Large-Ductal	Biliary-Epithelial-CommonBileDuct-HCBD-A	GSM8162506	adult	NA	NA	EpCAM+
in-house(GSE262275)	Biliary-Epithelial-CommonBileDuct-HCBD-B	Biliary-Epi-CBD	GSE262275	X	Biliary-Large-Ductal	Biliary-Epithelial-CommonBileDuct-HCBD-B	GSM8162507	adult	NA	NA	EpCAM+
Loyfer et al. 2023 (PMID:36599988) HUJI	Bladder-Epithelium	Bladder-Epi	GSM5652342(EGAS00001006791)			127	Bladder-Epithelium-Z000000QM	66	M	White	Loyfer et al. 2023 (PMID:36599988) HUJI
Loyfer et al. 2023 (PMID:36599988) HUJI	Bladder-Epithelium	Bladder-Epi	GSM5652343(EGAS00001006791)			127	Bladder-Epithelium-Z000000QP	66	M	White	Loyfer et al. 2023 (PMID:36599988) HUJI
Loyfer et al. 2023 (PMID:36599988) HUJI	Bladder-Epithelium	Bladder-Epi	GSM5652344(EGAS00001006791)			191	Bladder-Epithelium-Z0000043F	56	M	White	Loyfer et al. 2023 (PMID:36599988) HUJI
Loyfer et al. 2023 (PMID:36599988) HUJI	Bladder-Epithelium	Bladder-Epi	GSM5652345(EGAS00001006791)			180	Bladder-Epithelium-Z0000044L	52	M	White	Loyfer et al. 2023 (PMID:36599988) HUJI
Loyfer et al. 2023 (PMID:36599988) HUJI	Bladder-Epithelium	Bladder-Epi	GSM5652346(EGAS00001006791)			115	Bladder-Epithelium-Z00000450	66	F	White	Loyfer et al. 2023 (PMID:36599988) HUJI
CEEHRC	Breast Epithelial - Basal	Breast-Basal-Epi	EGAD00001003963			CEMT_35-38_pool	CEMT0035	NA	F	NA	DAPI-CD45-CD31-CD49f+EpCAM-/low
ENCODE	Breast Epithelial - Basal	Breast-Basal-Epi	ENCSR656TQD			ENCDO830BUW	ENCBS091ENC	50	F	Caucasian	NA
Loyfer et al. 2023 (PMID:36599988) HUJI	Breast-Basal-epithelial	Breast-Basal-Epi	GSM5652350(EGAS00001006791)	X	Breast-Basal-Epi	12	Breast-Basal-Epithelium-Z000000V6	41	F	White	Loyfer et al. 2023 (PMID:36599988) HUJI
Loyfer et al. 2023 (PMID:36599988) HUJI	Breast-Basal-epithelial	Breast-Basal-Epi	GSM5652351(EGAS00001006791)	X	Breast-Basal-Epi	28	Breast-Basal-Epithelium-Z000000VG	53	F	White	Loyfer et al. 2023 (PMID:36599988) HUJI
Loyfer et al. 2023 (PMID:36599988) HUJI	Breast-Basal-epithelial	Breast-Basal-Epi	GSM5652352(EGAS00001006791)	X	Breast-Basal-Epi	3	Breast-Basal-Epithelium-Z000000VL	50	F	White	Loyfer et al. 2023 (PMID:36599988) HUJI
Loyfer et al. 2023 (PMID:36599988) HUJI	Breast-Basal-epithelial	Breast-Basal-Epi	GSM5652353(EGAS00001006791)	X	Breast-Basal-Epi	21	Breast-Basal-Epithelium-Z0000043E	27	F	White	Loyfer et al. 2023 (PMID:36599988) HUJI
CEEHRC	Breast Epithelial - Luminal	Breast-Luminal-Epi	EGAD00001006220	X	Breast-Luminal-Epi	CEMT_35-38_pool	CEMT0037	NA	F	NA	CD45-/CD31-/CD49f-/EpCAMhigh
CEEHRC	Breast Epithelial - Luminal	Breast-Luminal-Epi	EGAD00001005335	X	Breast-Luminal-Epi	14-17	CEMT0156	19	F	NA	CD45-/CD31-/CD49f-/EpCAMhigh
CEEHRC	Breast Epithelial - Luminal	Breast-Luminal-Epi	EGAD00001005335	X	Breast-Luminal-Epi	11.0-18.0	CEMT0179	41	F	NA	CD45-/CD31-/CD49f-/EpCAMhigh
CEEHRC	Breast Epithelial - Luminal	Breast-Luminal-Epi	EGAD00001006220	X	Breast-Luminal-Epi	22-18	CEMT0183	22	F	NA	CD45-/CD31-/CD49f-/EpCAMhigh
CEEHRC	Breast Epithelial - Luminal	Breast-Luminal-Epi	EGAD00001005335	X	Breast-Luminal-Epi	24-18	CEMT0187	37	F	NA	CD45-/CD31-/CD49f-/EpCAMhigh
CEEHRC	Breast Epithelial - Luminal	Breast-Luminal-Epi	EGAD00001003963	X	Breast-Luminal-Epi	38-18	CEMT0192	19	F	NA	CD45-/CD31-/CD49f-/EpCAMhigh
Loyfer et al. 2023 (PMID:36599988) HUJI	Breast-Luminal-epithelial	Breast-Luminal-Epi	GSM5652347(EGAS00001006791)	X	Breast-Luminal-Epi	27	Breast-Luminal-Epithelium-Z000000V2	71	F	White	Loyfer et al. 2023 (PMID:36599988) HUJI
Loyfer et al. 2023 (PMID:36599988) HUJI	Breast-Luminal-epithelial	Breast-Luminal-Epi	GSM5652348(EGAS00001006791)	X	Breast-Luminal-Epi	28	Breast-Luminal-Epithelium-Z000000VJ	53	F	White	Loyfer et al. 2023 (PMID:36599988) HUJI
Loyfer et al. 2023 (PMID:36599988) HUJI	Breast-Luminal-epithelial	Breast-Luminal-Epi	GSM5652349(EGAS00001006791)	X	Breast-Luminal-Epi	3	Breast-Luminal-Epithelium-Z000000VN	50	F	White	Loyfer et al. 2023 (PMID:36599988) HUJI
Gilsbach et al. 2018 (PMID:29374152)	Cardiomyocyte	Cardiomyocyte	PRJNA353755	X	Cardiomyocyte	SAMN08272677	SRX3518555	adult	M	NA	PCM1+
Gilsbach et al. 2018 (PMID:29374152)	Cardiomyocyte	Cardiomyocyte	PRJNA353755	X	Cardiomyocyte	SAMN08272679	SRX3518549	adult	M	NA	PCM1+
Gilsbach et al. 2018 (PMID:29374152)	Cardiomyocyte	Cardiomyocyte	PRJNA353755	X	Cardiomyocyte	SAMN08272680	SRX3518560	adult	M	NA	PCM1+
Gilsbach et al. 2018 (PMID:29374152)	Cardiomyocyte	Cardiomyocyte	PRJNA353755	X	Cardiomyocyte	SAMN08272678	SRX3518558	adult	M	NA	PCM1+
Gilsbach et al. 2018 (PMID:29374152)	Cardiomyocyte	Cardiomyocyte	PRJNA353755	X	Cardiomyocyte	SAMN08272684	SRX3518493	adult	M	NA	PCM1+
Loyfer et al. 2023 (PMID:36599988) HUJI	Heart-Cardiomyocyte	Cardiomyocyte	GSM5652212(EGAS00001006791)	X	Cardiomyocyte	184	Heart-Cardiomyocyte-Z0000044G	83	M	White	Loyfer et al. 2023 (PMID:36599988) HUJI
Loyfer et al. 2023 (PMID:36599988) HUJI	Heart-Cardiomyocyte	Cardiomyocyte	GSM5652213(EGAS00001006791)	X	Cardiomyocyte	181	Heart-Cardiomyocyte-Z0000044K	54	M	White	Loyfer et al. 2023 (PMID:36599988) HUJI
Loyfer et al. 2023 (PMID:36599988) HUJI	Heart-Cardiomyocyte	Cardiomyocyte	GSM5652216(EGAS00001006791)	X	Cardiomyocyte	171	Heart-Cardiomyocyte-Z0000044Q	81	M	White	Loyfer et al. 2023 (PMID:36599988) HUJI
Loyfer et al. 2023 (PMID:36599988) HUJI	Heart-Cardiomyocyte	Cardiomyocyte	GSM5652217(EGAS00001006791)	X	Cardiomyocyte	170	Heart-Cardiomyocyte-Z0000044R	70	M	White	Loyfer et al. 2023 (PMID:36599988) HUJI
Loyfer et al. 2023 (PMID:36599988) HUJI	Heart-Cardiomyocyte	Cardiomyocyte	GSM5652215(EGAS00001006791)	X	Cardiomyocyte	NA	Heart-Cardiomyocyte-Z0000044P	71	F	White	Loyfer et al. 2023 (PMID:36599988) HUJI
Loyfer et al. 2023 (PMID:36599988) HUJI	Heart-Cardiomyocyte	Cardiomyocyte	GSM5652214(EGAS00001006791)	X	Cardiomyocyte	NA	Heart-Cardiomyocyte-Z0000044N	59	M	White	Loyfer et al. 2023 (PMID:36599988) HUJI
AMED-CREST / NBDC	Colon Epithelial	Colon-Epi	JGAX00000012144	X	Intestine-Colon-Epi	COC11	COC11	40-50	M	Japanese	NA
AMED-CREST / NBDC	Colon Epithelial	Colon-Epi	JGAX00000012145	X	Intestine-Colon-Epi	COC14	COC14	70-80	M	Japanese	NA
AMED-CREST / NBDC	Colon Epithelial	Colon-Epi	JGAX00000012146	X	Intestine-Colon-Epi	COC15	COC15	60-70	F	Japanese	NA
AMED-CREST / NBDC	Colon Epithelial	Colon-Epi	JGAX00000012147	X	Intestine-Colon-Epi	COC16	COC16	50-60	M	Japanese	NA
AMED-CREST / NBDC	Colon Epithelial	Colon-Epi	JGAX00000012148	X	Intestine-Colon-Epi	COC20	COC20	50-60	M	Japanese	NA
AMED-CREST / NBDC	Colon Epithelial	Colon-Epi	JGAX00000012149	X	Intestine-Colon-Epi	COC21	COC21	70-80	F	Japanese	NA
AMED-CREST / NBDC	Colon Epithelial	Colon-Epi	JGAX00000012150	X	Intestine-Colon-Epi	COC22	COC22	50-60	F	Japanese	NA
AMED-CREST / NBDC	Colon Epithelial	Colon-Epi	JGAX00000012151	X	Intestine-Colon-Epi	COC4	COC4	70-80	M	Japanese	NA
AMED-CREST / NBDC	Colon Epithelial	Colon-Epi	JGAX00000012152	X	Intestine-Colon-Epi	COC5	COC5	40-50	F	Japanese	NA
AMED-CREST / NBDC	Colon Epithelial	Colon-Epi	JGAX00000012153	X	Intestine-Colon-Epi	COC6	COC6	60-70	M	Japanese	NA
AMED-CREST / NBDC	Colon Epithelial	Colon-Epi	JGAX00000012154	X	Intestine-Colon-Epi	COC7	COC7	60-70	F	Japanese	NA
AMED-CREST / NBDC	Colon Epithelial	Colon-Epi	JGAX00000012155	X	Intestine-Colon-Epi	COC8	COC8	50-60	F	Japanese	NA
Loyfer et al. 2023 (PMID:36599988) HUJI	Colon-Endocrine	Colon-Epi	GSM5652372(EGAS00001006791)			169	Colon-Right-Endocrine-Z0000044S	79	F	White	Loyfer et al. 2023 (PMID:36599988) HUJI
Loyfer et al. 2023 (PMID:36599988) HUJI	Colon-Endocrine	Colon-Epi	GSM5652374(EGAS00001006791)			182	Colon-Left-Endocrine-Z0000044J	48	F	White	Loyfer et al. 2023 (PMID:36599988) HUJI
Loyfer et al. 2023 (PMID:36599988) HUJI	Colon-Endocrine	Colon-Epi	GSM5652375(EGAS00001006791)			163	Colon-Left-Endocrine-Z0000044T	67	F	White	Loyfer et al. 2023 (PMID:36599988) HUJI
Loyfer et al. 2023 (PMID:36599988) HUJI	Colon-Epithelium	Colon-Epi	GSM5652370(EGAS00001006791)	X	Intestine-Colon-Epi	58	Colon-Right-Epithelium-Z000000V0	78	F	White	Loyfer et al. 2023 (PMID:36599988) HUJI
Loyfer et al. 2023 (PMID:36599988) HUJI	Colon-Epithelium	Colon-Epi	GSM5652371(EGAS00001006791)	X	Intestine-Colon-Epi	41	Colon-Right-Epithelium-Z000000V8	72	F	White	Loyfer et al. 2023 (PMID:36599988) HUJI
Loyfer et al. 2023 (PMID:36599988) HUJI	Colon-Epithelium	Colon-Epi	GSM5652373(EGAS00001006791)	X	Intestine-Colon-Epi	25	Colon-Left-Epithelium-Z000000VA	51	M	White	Loyfer et al. 2023 (PMID:36599988) HUJI
Loyfer et al. 2023 (PMID:36599988) HUJI	Colon-Epithelium	Colon-Epi	GSM5652376(EGAS00001006791)	X	Intestine-Colon-Epi	17	Colon-Left-Epithelium-Z0000043B	56	M	White	Loyfer et al. 2023 (PMID:36599988) HUJI
Loyfer et al. 2023 (PMID:36599988) HUJI	Colon-Epithelium	Colon-Epi	GSM5652377(EGAS00001006791)	X	Intestine-Colon-Epi	15	Colon-Left-Epithelium-Z0000043C	56	F	White	Loyfer et al. 2023 (PMID:36599988) HUJI
Loyfer et al. 2023 (PMID:36599988) HUJI	Aorta-Endothelium	Endothelial	GSM5652179(EGAS00001006791)			HAEC/18TL036327	Aorta-Endothelium-Z00000422	33	F	White	Loyfer et al. 2023 (PMID:36599988) HUJI
Loyfer et al. 2023 (PMID:36599988) HUJI	Aorta-Endothelium	Endothelial	GSM5652180(EGAS00001006791)			202	Aorta-Endothelium-Z0000043G	62	F	White	Loyfer et al. 2023 (PMID:36599988) HUJI
McNamara et al. 2023 (PMID:37318863)	Cardiopulmomary endothelial (HCAEC-A)	Endothelial	PRJNA823031 (GSE200093)	X	Endothelial	Cardiopulmomary endothelial (HCAEC-A)	GSM6008566	adult	NA	NA	CD31+
McNamara et al. 2023 (PMID:37318863)	Cardiopulmomary endothelial (HCAEC-B)	Endothelial	PRJNA823031 (GSE200093)	X	Endothelial	Cardiopulmomary endothelial (HCAEC-B)	GSM6008567	adult	NA	NA	CD31+
McNamara et al. 2023 (PMID:37318863)	Cardiopulmomary endothelial (HCAEC-C)	Endothelial	PRJNA823031 (GSE200093)	X	Endothelial	Cardiopulmomary endothelial (HCAEC-C)	GSM6008568	adult	NA	NA	CD31+
McNamara et al. 2023 (PMID:37318863)	Cardiopulmomary endothelial (HCMEC-A)	Endothelial	PRJNA823031 (GSE200093)	X	Endothelial	Cardiopulmomary endothelial (HCMEC-A)	GSM6008570	adult	NA	NA	CD31+
McNamara et al. 2023 (PMID:37318863)	Cardiopulmomary endothelial (HPAEC-A)	Endothelial	PRJNA823031 (GSE200093)	X	Endothelial	Cardiopulmomary endothelial (HPAEC-A)	GSM6008569	adult	NA	NA	CD31+
in-house(GSE262275)	Dermal-Microvascular-Endothelial-HDMVEC-A	Endothelial	GSE262275	X	Endothelial	HDMVEC-449Z005.3	GSM8162508	43	F	White	CD31+
in-house(GSE262275)	Dermal-Microvascular-Endothelial-HDMVEC-B	Endothelial	GSE262275	X	Endothelial	HDMVEC-457Z011.4	GSM8162509	40	F	White	CD31+
Blueprint Epigenomics	Human Umbilical Vein Endothelial	Endothelial	EGAD00001002294	X	Endothelial	S00BJM	ERS433789	5	M	NA	NA
Blueprint Epigenomics	Human Umbilical Vein Endothelial	Endothelial	EGAD00001002294	X	Endothelial	S00DCS	ERS433793	5	F	NA	NA
Loyfer et al. 2023 (PMID:36599988) HUJI	Kidney-glomerular-Endothelium	Endothelial	GSM5652185(EGAS00001006791)	X	Endothelial	176	Kidney-Glomerular-Endothelium-Z00000443	60	M	White	Loyfer et al. 2023 (PMID:36599988) HUJI
Loyfer et al. 2023 (PMID:36599988) HUJI	Kidney-glomerular-Endothelium	Endothelial	GSM5652184(EGAS00001006791)			107	Kidney-Glomerular-Endothelium-Z000000Q5	67	M	White	Loyfer et al. 2023 (PMID:36599988) HUJI
Loyfer et al. 2023 (PMID:36599988) HUJI	Kidney-glomerular-Endothelium	Endothelial	GSM5652186(EGAS00001006791)			130	Kidney-Glomerular-Endothelium-Z0000045J	47	M	White	Loyfer et al. 2023 (PMID:36599988) HUJI
Loyfer et al. 2023 (PMID:36599988) HUJI	Kidney-tubular-Endothelium	Endothelial	GSM5652187(EGAS00001006791)	X	Endothelial	114	Kidney-Tubular-Endothelium-Z000000PX	65	M	White	Loyfer et al. 2023 (PMID:36599988) HUJI
Loyfer et al. 2023 (PMID:36599988) HUJI	Kidney-tubular-Endothelium	Endothelial	GSM5652188(EGAS00001006791)	X	Endothelial	107	Kidney-Tubular-Endothelium-Z000000Q3	67	M	White	Loyfer et al. 2023 (PMID:36599988) HUJI
Loyfer et al. 2023 (PMID:36599988) HUJI	Kidney-tubular-Endothelium	Endothelial	GSM5652189(EGAS00001006791)	X	Endothelial	199	Kidney-Tubular-Endothelium-Z0000042R	74	F	White	Loyfer et al. 2023 (PMID:36599988) HUJI
McNamara et al. 2023 (PMID:37318863)	Liver Sinusoidal Endothelial	Endothelial	PRJNA823031 (GSE200093)	X	Endothelial	HHSEC-poolA	GSM6008571	adult	M	NA	vWF/Factor VIII + / CD31+
McNamara et al. 2023 (PMID:37318863)	Liver Sinusoidal Endothelial	Endothelial	PRJNA823031 (GSE200093)	X	Endothelial	HHSEC-poolB	GSM6008572	adult	M	NA	vWF/Factor VIII + / CD31+
Jamil et al. 2020 (PMID:33096636)	Liver Sinusoidal Endothelial	Endothelial	PRJNA596240	X	Endothelial	SAMN13615922	SRX7398091	adult	M	NA	vWF/Factor VIII + / CD31+
Jamil et al. 2020 (PMID:33096636)	Liver Sinusoidal Endothelial	Endothelial	PRJNA596240	X	Endothelial	SAMN13615920	SRX7398093	adult	M	NA	vWF/Factor VIII + / CD31+
Jamil et al. 2020 (PMID:33096636)	Liver Sinusoidal Endothelial	Endothelial	PRJNA596240	X	Endothelial	SAMN13615919	SRX7398094	adult	M	NA	vWF/Factor VIII + / CD31+
Jamil et al. 2020 (PMID:33096636)	Liver Sinusoidal Endothelial	Endothelial	PRJNA596240	X	Endothelial	SAMN13615921	SRX7398092	adult	M	NA	vWF/Factor VIII + / CD31+
Loyfer et al. 2023 (PMID:36599988) HUJI	Liver-Endothelium	Endothelial	GSM5652190(EGAS00001006791)			HLV41818_CD31	Liver-Endothelium-Z000000RB	46	F	NA	Loyfer et al. 2023 (PMID:36599988) HUJI
Loyfer et al. 2023 (PMID:36599988) HUJI	Lung-alveolar-Endothelium	Endothelial	GSM5652191(EGAS00001006791)	X	Endothelial	108	Lung-Alveolar-Endothelium-Z000000Q1	28	F	White	Loyfer et al. 2023 (PMID:36599988) HUJI
Loyfer et al. 2023 (PMID:36599988) HUJI	Lung-alveolar-Endothelium	Endothelial	GSM5652193(EGAS00001006791)	X	Endothelial	132	Lung-Alveolar-Endothelium-Z0000045H	81	F	White	Loyfer et al. 2023 (PMID:36599988) HUJI
Loyfer et al. 2023 (PMID:36599988) HUJI	Lung-alveolar-Endothelium	Endothelial	GSM5652192(EGAS00001006791)			129	Lung-Alveolar-Endothelium-Z000000QK	76	F	White	Loyfer et al. 2023 (PMID:36599988) HUJI
Loyfer et al. 2023 (PMID:36599988) HUJI	Pancreas-Endothelium	Endothelial	GSM5652194(EGAS00001006791)			UA213A	Pancreas-Endothelium-Z0000042D	61	F	White	Loyfer et al. 2023 (PMID:36599988) HUJI
Loyfer et al. 2023 (PMID:36599988) HUJI	Pancreas-Endothelium	Endothelial	GSM5652195(EGAS00001006791)			UA212	Pancreas-Endothelium-Z0000042X	49	F	White	Loyfer et al. 2023 (PMID:36599988) HUJI
Loyfer et al. 2023 (PMID:36599988) HUJI	Pancreas-Endothelium	Endothelial	GSM5652196(EGAS00001006791)			UA205	Pancreas-Endothelium-Z00000430	52	F	White	Loyfer et al. 2023 (PMID:36599988) HUJI
Loyfer et al. 2023 (PMID:36599988) HUJI	Pancreas-Endothelium	Endothelial	GSM5652197(EGAS00001006791)			UA200	Pancreas-Islet-Endothelium-Z0000042Y	52	F	White	Loyfer et al. 2023 (PMID:36599988) HUJI
Loyfer et al. 2023 (PMID:36599988) HUJI	Vascular-saphenous-Endothelium	Endothelial	GSM5652181(EGAS00001006791)			93	Saphenous-Vein-Endothelium-Z000000RM	54	F	White	Loyfer et al. 2023 (PMID:36599988) HUJI
Loyfer et al. 2023 (PMID:36599988) HUJI	Vascular-saphenous-Endothelium	Endothelial	GSM5652182(EGAS00001006791)			75	Saphenous-Vein-Endothelium-Z000000S7	52	F	White	Loyfer et al. 2023 (PMID:36599988) HUJI
Loyfer et al. 2023 (PMID:36599988) HUJI	Vascular-saphenous-Endothelium	Endothelial	GSM5652183(EGAS00001006791)			71	Saphenous-Vein-Endothelium-Z000000SB	34	M	White	Loyfer et al. 2023 (PMID:36599988) HUJI
Loyfer et al. 2023 (PMID:36599988) HUJI	Bone-marrow-Erythrocyte-progenitors	Erythroblast	GSM5652274(EGAS00001006791)			67	Bone_marrow-Erythrocyte_progenitors-Z000000RF	60	M	White	Loyfer et al. 2023 (PMID:36599988) HUJI
Loyfer et al. 2023 (PMID:36599988) HUJI	Bone-marrow-Erythrocyte-progenitors	Erythroblast	GSM5652275(EGAS00001006791)			65	Bone_marrow-Erythrocyte_progenitors-Z000000RH	53	F	White	Loyfer et al. 2023 (PMID:36599988) HUJI
Loyfer et al. 2023 (PMID:36599988) HUJI	Bone-marrow-Erythrocyte-progenitors	Erythroblast	GSM5652276(EGAS00001006791)			60	Bone_marrow-Erythrocyte_progenitors-Z000000RK	64	F	White	Loyfer et al. 2023 (PMID:36599988) HUJI
Blueprint Epigenomics	Erythroblast	Erythroblast	EGAD00001002423			S002S3	ERS358627	5	F	NA	NA
Blueprint Epigenomics	Erythroblast	Erythroblast	EGAD00001002423			S002R5	ERS433774	5	M	NA	NA
Loyfer et al. 2023 (PMID:36599988) HUJI	Esophagus-Epithelium	Esophagus-Epi	GSM5652332(EGAS00001006791)			110	Esophagus-Epithelium-Z000000PZ	73	F	White	Loyfer et al. 2023 (PMID:36599988) HUJI
Loyfer et al. 2023 (PMID:36599988) HUJI	Esophagus-Epithelium	Esophagus-Epi	GSM5652333(EGAS00001006791)			235	Esophagus-Epithelium-Z00000426	69	F	White	Loyfer et al. 2023 (PMID:36599988) HUJI
Loyfer et al. 2023 (PMID:36599988) HUJI	Larynx-Epithelium	Esophagus-Epi	GSM5652331(EGAS00001006791)			97	Larynx-Epithelium-Z000000QB	34	M	White	Loyfer et al. 2023 (PMID:36599988) HUJI
Loyfer et al. 2023 (PMID:36599988) HUJI	Pharynx-Epithelium	Esophagus-Epi	GSM5652334(EGAS00001006791)			150	Pharynx-Epithelium-Z0000044A	59	M	White	Loyfer et al. 2023 (PMID:36599988) HUJI
Loyfer et al. 2023 (PMID:36599988) HUJI	Colon-Fibroblast	Fibroblast-Stromal	GSM5652198(EGAS00001006791)			218	Colon-Fibroblasts-Z0000042A	37	M	White	Loyfer et al. 2023 (PMID:36599988) HUJI
Loyfer et al. 2023 (PMID:36599988) HUJI	Colon-Fibroblast	Fibroblast-Stromal	GSM5652199(EGAS00001006791)			215	Colon-Fibroblasts-Z0000042C	46	M	White	Loyfer et al. 2023 (PMID:36599988) HUJI
Loyfer et al. 2023 (PMID:36599988) HUJI	Dermal-Fibroblast	Fibroblast-Stromal	GSM5652204(EGAS00001006791)			NHDF/633428	Dermal-Fibroblasts-Z00000423	73	M	White	Loyfer et al. 2023 (PMID:36599988) HUJI
AMED-CREST / NBDC	Endometrial Stromal	Fibroblast-Stromal	JGAX00000011802			JKU013	JKU013_WGBS	28	F	Japanese	NA
AMED-CREST / NBDC	Endometrial Stromal	Fibroblast-Stromal	JGAX00000011811			JKU014	JKU014_WGBS	40	F	Japanese	NA
Loyfer et al. 2023 (PMID:36599988) HUJI	Heart-Fibroblast	Fibroblast-Stromal	GSM5652200(EGAS00001006791)			18TL177325	Heart-Fibroblasts-Z0000043R	55	M	Black	Loyfer et al. 2023 (PMID:36599988) HUJI
Loyfer et al. 2023 (PMID:36599988) HUJI	Heart-Fibroblast	Fibroblast-Stromal	GSM5652201(EGAS00001006791)			NHCF-A/19TL249738	Heart-Fibroblasts-Z0000041V	50	F	White	Loyfer et al. 2023 (PMID:36599988) HUJI
Loyfer et al. 2023 (PMID:36599988) HUJI	Heart-Fibroblast	Fibroblast-Stromal	GSM5652202(EGAS00001006791)			NHCF-A/19TL217371	Heart-Fibroblasts-Z0000041W	35	F	White	Loyfer et al. 2023 (PMID:36599988) HUJI
Loyfer et al. 2023 (PMID:36599988) HUJI	Heart-Fibroblast	Fibroblast-Stromal	GSM5652203(EGAS00001006791)			NHCF-A/18TL312486	Heart-Fibroblasts-Z0000041X	61	M	White	Loyfer et al. 2023 (PMID:36599988) HUJI
in-house(GSE262275)	Hepatic-Stellate-HHSC-A	Fibroblast-Stromal	GSE262275	X	Hepatic-Stellate	HSC-WAP	GSM8162510	37	M	Caucasian	Vimentin+
in-house(GSE262275)	Hepatic-Stellate-HHSC-B	Fibroblast-Stromal	GSE262275	X	Hepatic-Stellate	HSC-ZMC	GSM8162511	38	F	African American	Vimentin+
CEEHRC	Stromal	Fibroblast-Stromal	EGAD00001005335			CEMT_35-38_pool	CEMT0036	NA	F	NA	CD45-/CD31-/CD49f-/EpCAM-
CEEHRC	Stromal	Fibroblast-Stromal	EGAD00001005335			14-17	CEMT0157	19	F	NA	CD45-/CD31-/CD49f-/EpCAM-
CEEHRC	Stromal	Fibroblast-Stromal	EGAD00001003963			11.0-18.0	CEMT0180	41	F	NA	CD45-/CD31-/CD49f-/EpCAM-
CEEHRC	Stromal	Fibroblast-Stromal	EGAD00001006220			22-18	CEMT0184	22	F	NA	CD45-/CD31-/CD49f-/EpCAM-
CEEHRC	Stromal	Fibroblast-Stromal	EGAD00001005060			24-18	CEMT0188	37	F	NA	CD45-/CD31-/CD49f-/EpCAM-
CEEHRC	Stromal	Fibroblast-Stromal	EGAD00001006220			38-18	CEMT0193	19	F	NA	CD45-/CD31-/CD49f-/EpCAM-
ENCODE	Gastric	Gastric	ENCSR999RWT			ENCDO058AAA	ENCBS441WEO	34	M	Caucasian	NA
ENCODE	Gastric	Gastric	ENCSR577RUU			ENCDO271OUW	ENCBS901YQB	30	F	Caucasian	NA
ENCODE	Gastric	Gastric	ENCSR267SNS			ENCDO451RUA	NA	54	M	NA	NA
Loyfer et al. 2023 (PMID:36599988) HUJI	Gastric-antrum-Epithelium	Gastric	GSM5652365(EGAS00001006791)	X	Gastric-Epi	70	Gastric-antrum-Epithelium-Z000000SF	29	F	White	Loyfer et al. 2023 (PMID:36599988) HUJI
Loyfer et al. 2023 (PMID:36599988) HUJI	Gastric-antrum-Epithelium	Gastric	GSM5652366(EGAS00001006791)	X	Gastric-Epi	66	Gastric-antrum-Epithelium-Z000000SP	28	F	White	Loyfer et al. 2023 (PMID:36599988) HUJI
Loyfer et al. 2023 (PMID:36599988) HUJI	Gastric-antrum-Epithelium	Gastric	GSM5652367(EGAS00001006791)	X	Gastric-Epi	61	Gastric-antrum-Epithelium-Z000000SR	44	F	White	Loyfer et al. 2023 (PMID:36599988) HUJI
Loyfer et al. 2023 (PMID:36599988) HUJI	Gastric-body-Epithelium	Gastric	GSM5652362(EGAS00001006791)	X	Gastric-Epi	70	Gastric-body-Epithelium-Z000000SD	29	F	White	Loyfer et al. 2023 (PMID:36599988) HUJI
Loyfer et al. 2023 (PMID:36599988) HUJI	Gastric-body-Epithelium	Gastric	GSM5652363(EGAS00001006791)	X	Gastric-Epi	66	Gastric-body-Epithelium-Z000000SM	28	F	White	Loyfer et al. 2023 (PMID:36599988) HUJI
Loyfer et al. 2023 (PMID:36599988) HUJI	Gastric-body-Epithelium	Gastric	GSM5652364(EGAS00001006791)	X	Gastric-Epi	61	Gastric-body-Epithelium-Z000000ST	44	F	White	Loyfer et al. 2023 (PMID:36599988) HUJI
Loyfer et al. 2023 (PMID:36599988) HUJI	Gastric-Endocrine	Gastric	GSM5652368(EGAS00001006791)	X	Gastric-Epi	211	Gastric-antrum-Endocrine-Z00000437	34	F	White	Loyfer et al. 2023 (PMID:36599988) HUJI
Loyfer et al. 2023 (PMID:36599988) HUJI	Gastric-Endocrine	Gastric	GSM5652369(EGAS00001006791)	X	Gastric-Epi	210	Gastric-antrum-Endocrine-Z00000438	36	M	White	Loyfer et al. 2023 (PMID:36599988) HUJI
Loyfer et al. 2023 (PMID:36599988) HUJI	Gastric-fundus-Epithelium	Gastric	GSM5652359(EGAS00001006791)	X	Gastric-Epi	81	Gastric-fundus-Epithelium-Z000000RX	27	F	White	Loyfer et al. 2023 (PMID:36599988) HUJI
Loyfer et al. 2023 (PMID:36599988) HUJI	Gastric-fundus-Epithelium	Gastric	GSM5652360(EGAS00001006791)	X	Gastric-Epi	66	Gastric-fundus-Epithelium-Z000000SK	28	F	White	Loyfer et al. 2023 (PMID:36599988) HUJI
Loyfer et al. 2023 (PMID:36599988) HUJI	Gastric-fundus-Epithelium	Gastric	GSM5652361(EGAS00001006791)	X	Gastric-Epi	61	Gastric-fundus-Epithelium-Z000000SV	44	F	White	Loyfer et al. 2023 (PMID:36599988) HUJI
Loyfer et al. 2023 (PMID:36599988) HUJI	Blood-Granulocytes	Granulocyte	GSM5652313(EGAS00001006791)	X	Myeloid	54	Blood-Granulocytes-Z000000TZ	56	F	White	Loyfer et al. 2023 (PMID:36599988) HUJI
Loyfer et al. 2023 (PMID:36599988) HUJI	Blood-Granulocytes	Granulocyte	GSM5652314(EGAS00001006791)	X	Myeloid	51	Blood-Granulocytes-Z000000UD	50	M	White	Loyfer et al. 2023 (PMID:36599988) HUJI
Loyfer et al. 2023 (PMID:36599988) HUJI	Blood-Granulocytes	Granulocyte	GSM5652315(EGAS00001006791)	X	Myeloid	49	Blood-Granulocytes-Z000000UT	55	F	White	Loyfer et al. 2023 (PMID:36599988) HUJI
Blueprint Epigenomics	mature eosinophil	Granulocyte	EGAD00001002309			S006XE	ERS523618	65-70	M	NA	https://www.blueprint-epigenome.eu/index.cfm?p=7BF8A4B6-F4FE-861A-2AD57A08D63D0B58
Blueprint Epigenomics	mature eosinophil	Granulocyte	EGAD00001002309			S00V65	ERS763494	65-70	F	NA	https://www.blueprint-epigenome.eu/index.cfm?p=7BF8A4B6-F4FE-861A-2AD57A08D63D0B58
Blueprint Epigenomics	mature neutrophil	Granulocyte	EGAD00001002508	X	Myeloid	C004GD	ERS206483	0-5	F	NA	https://www.blueprint-epigenome.eu/index.cfm?p=7BF8A4B6-F4FE-861A-2AD57A08D63D0B58
Blueprint Epigenomics	mature neutrophil	Granulocyte	EGAD00001002508	X	Myeloid	C000S5	ERS208313	65-70	M	Northern European	https://www.blueprint-epigenome.eu/index.cfm?p=7BF8A4B6-F4FE-861A-2AD57A08D63D0B58
Blueprint Epigenomics	mature neutrophil	Granulocyte	EGAD00001002508	X	Myeloid	C0010K	ERS208314	60-65	F	Northern European	https://www.blueprint-epigenome.eu/index.cfm?p=7BF8A4B6-F4FE-861A-2AD57A08D63D0B58
Blueprint Epigenomics	mature neutrophil	Granulocyte	EGAD00001002508	X	Myeloid	C0011I	ERS208316	50-55	F	Northern European	https://www.blueprint-epigenome.eu/index.cfm?p=7BF8A4B6-F4FE-861A-2AD57A08D63D0B58
Blueprint Epigenomics	mature neutrophil	Granulocyte	EGAD00001002508	X	Myeloid	C00184	ERS227748	0-5	M	Northern European	https://www.blueprint-epigenome.eu/index.cfm?p=7BF8A4B6-F4FE-861A-2AD57A08D63D0B58
Blueprint Epigenomics	mature neutrophil	Granulocyte	EGAD00001002508	X	Myeloid	C001UY	ERS227749	60-65	M	Northern European	https://www.blueprint-epigenome.eu/index.cfm?p=7BF8A4B6-F4FE-861A-2AD57A08D63D0B58
Blueprint Epigenomics	mature neutrophil	Granulocyte	EGAD00001002508	X	Myeloid	PB270313	ERS661055	70-75	M	Dutch	https://www.blueprint-epigenome.eu/index.cfm?p=7BF8A4B6-F4FE-861A-2AD57A08D63D0B58
Blueprint Epigenomics	mature neutrophil	Granulocyte	EGAD00001002508	X	Myeloid	PB270313	ERS661056	70-75	M	Dutch	https://www.blueprint-epigenome.eu/index.cfm?p=7BF8A4B6-F4FE-861A-2AD57A08D63D0B58
Blueprint Epigenomics	mature neutrophil	Granulocyte	EGAD00001002508	X	Myeloid	PB130513	ERS661057	30-35	M	Dutch	https://www.blueprint-epigenome.eu/index.cfm?p=7BF8A4B6-F4FE-861A-2AD57A08D63D0B58
Blueprint Epigenomics	mature neutrophil	Granulocyte	EGAD00001002508	X	Myeloid	PB100713	ERS661058	55-60	M	Dutch	https://www.blueprint-epigenome.eu/index.cfm?p=7BF8A4B6-F4FE-861A-2AD57A08D63D0B58
Blueprint Epigenomics	mature neutrophil	Granulocyte	EGAD00001002508	X	Myeloid	PB130513	ERS661059	30-35	M	Dutch	https://www.blueprint-epigenome.eu/index.cfm?p=7BF8A4B6-F4FE-861A-2AD57A08D63D0B58
Blueprint Epigenomics	mature neutrophil	Granulocyte	EGAD00001002508	X	Myeloid	PB100713	ERS661060	55-60	M	Dutch	https://www.blueprint-epigenome.eu/index.cfm?p=7BF8A4B6-F4FE-861A-2AD57A08D63D0B58
Blueprint Epigenomics	Neutrophil from peripheral blood	Granulocyte	EGAD00001002732			44	Neut_PB_I44	NA	M	NA	https://www.blueprint-epigenome.eu/index.cfm?p=7BF8A4B6-F4FE-861A-2AD57A08D63D0B58
Blueprint Epigenomics	Neutrophil from peripheral blood	Granulocyte	EGAD00001002732			45	Neut_PB_I45	NA	M	NA	https://www.blueprint-epigenome.eu/index.cfm?p=7BF8A4B6-F4FE-861A-2AD57A08D63D0B58
Blueprint Epigenomics	Neutrophil from peripheral blood	Granulocyte	EGAD00001002732			53	Neut_PB_I53	NA	M	NA	https://www.blueprint-epigenome.eu/index.cfm?p=7BF8A4B6-F4FE-861A-2AD57A08D63D0B58
AMED-CREST / NBDC	Hepatocyte	Hepatocyte	JGAX00000006929	X	Hepatocyte	HPC17	HPC17	50-60	M	Japanese	NA
AMED-CREST / NBDC	Hepatocyte	Hepatocyte	JGAX00000006930	X	Hepatocyte	HPC20	HPC20	70-80	F	Japanese	NA
AMED-CREST / NBDC	Hepatocyte	Hepatocyte	JGAX00000006932	X	Hepatocyte	HPC27	HPC27	50-60	F	Japanese	NA
AMED-CREST / NBDC	Hepatocyte	Hepatocyte	JGAX00000006933	X	Hepatocyte	HPC28	HPC28	50-60	F	Japanese	NA
AMED-CREST / NBDC	Hepatocyte	Hepatocyte	JGAX00000006934	X	Hepatocyte	HPC35	HPC35	60-70	M	Japanese	NA
AMED-CREST / NBDC	Hepatocyte	Hepatocyte	JGAX00000006927	X	Hepatocyte	HPC6	HPC6	50-60	M	Japanese	NA
AMED-CREST / NBDC	Hepatocyte	Hepatocyte	JGAX00000006928	X	Hepatocyte	HPC8	HPC8	70-80	M	Japanese	NA
DEEP	Hepatocyte	Hepatocyte	EGAD00001002527	X	Hepatocyte	41_Hf02	41_Hf02_LiHe_Ct	51-60	F	European	NA
DEEP	Hepatocyte	Hepatocyte	EGAD00001002527	X	Hepatocyte	41_Hf03	41_Hf03_LiHe_Ct	70	F	NA	NA
Loyfer et al. 2023 (PMID:36599988) HUJI	Liver-Hepatocyte	Hepatocyte	GSM5652233(EGAS00001006791)	X	Hepatocyte	RET	Liver-Hepatocytes-Z000000R3	24	M	NA	Loyfer et al. 2023 (PMID:36599988) HUJI
Loyfer et al. 2023 (PMID:36599988) HUJI	Liver-Hepatocyte	Hepatocyte	GSM5652234(EGAS00001006791)	X	Hepatocyte	RTC	Liver-Hepatocytes-Z000000T3	NA	NA	NA	Loyfer et al. 2023 (PMID:36599988) HUJI
Loyfer et al. 2023 (PMID:36599988) HUJI	Liver-Hepatocyte	Hepatocyte	GSM5652235(EGAS00001006791)	X	Hepatocyte	HUM4256	Liver-Hepatocytes-Z0000043Q	56	F	White	Loyfer et al. 2023 (PMID:36599988) HUJI
Loyfer et al. 2023 (PMID:36599988) HUJI	Liver-Hepatocyte	Hepatocyte	GSM5652236(EGAS00001006791)	X	Hepatocyte	183	Liver-Hepatocytes-Z0000044H	55	M	White	Loyfer et al. 2023 (PMID:36599988) HUJI
Loyfer et al. 2023 (PMID:36599988) HUJI	Liver-Hepatocyte	Hepatocyte	GSM5652237(EGAS00001006791)	X	Hepatocyte	179	Liver-Hepatocytes-Z0000044M	66	M	White	Loyfer et al. 2023 (PMID:36599988) HUJI
Loyfer et al. 2023 (PMID:36599988) HUJI	Liver-Hepatocyte	Hepatocyte	GSM5652238(EGAS00001006791)	X	Hepatocyte	HUM4133	Liver-Hepatocytes-Z00000431	45	F	White	Loyfer et al. 2023 (PMID:36599988) HUJI
in-house(GSE262275)	Keratinocyte-HKER-A	Keratinocyte	GSE262275	X	Keratinocyte	Ker-467Z004.1	GSM8162512	56	F	African American	Cytokeratin+
in-house(GSE262275)	Keratinocyte-HKER-B	Keratinocyte	GSE262275	X	Keratinocyte	Ker-451Z014.1	GSM8162513	56	F	White	Cytokeratin+
Loyfer et al. 2023 (PMID:36599988) HUJI	Skin-keratinocyte	Keratinocyte	GSM5652321(EGAS00001006791)	X	Keratinocyte	NHEK/19TL217391	Epidermal-Keratinocytes-Z00000424	26	M	White	Loyfer et al. 2023 (PMID:36599988) HUJI
KNIH	kidney mesangial	Kidney-Epi	EGAD00001003468	X	Kidney-Epi	KEP20140012	CKD23_C_Mesan_WGBS	61-65	M	Korean	NA
Loyfer et al. 2023 (PMID:36599988) HUJI	Kidney-glomerular-Epithelium	Kidney-Epi	GSM5652256(EGAS00001006791)	X	Kidney-Epi	130	Kidney-Glomerular-Epithelium-Z0000045K	47	M	White	Loyfer et al. 2023 (PMID:36599988) HUJI
Loyfer et al. 2023 (PMID:36599988) HUJI	Kidney-glomerular-Epithelium	Kidney-Epi	GSM5652257(EGAS00001006791)	X	Kidney-Epi	130	Kidney-Glomerular-Epithelium-Z0000045L	47	M	White	Loyfer et al. 2023 (PMID:36599988) HUJI
Loyfer et al. 2023 (PMID:36599988) HUJI	Kidney-tubular-Epithelium	Kidney-Epi	GSM5652258(EGAS00001006791)	X	Kidney-Epi	130	Kidney-Tubular-Epithelium-Z000000QH	47	M	White	Loyfer et al. 2023 (PMID:36599988) HUJI
Loyfer et al. 2023 (PMID:36599988) HUJI	Kidney-tubular-Epithelium	Kidney-Epi	GSM5652259(EGAS00001006791)	X	Kidney-Epi	176	Kidney-Tubular-Epithelium-Z0000043Z	60	M	White	Loyfer et al. 2023 (PMID:36599988) HUJI
Loyfer et al. 2023 (PMID:36599988) HUJI	Kidney-tubular-Epithelium	Kidney-Epi	GSM5652260(EGAS00001006791)	X	Kidney-Epi	176	Kidney-Tubular-Epithelium-Z00000440	60	M	White	Loyfer et al. 2023 (PMID:36599988) HUJI
Loyfer et al. 2023 (PMID:36599988) HUJI	Kidney-glomerular-Podocyte	Kidney-Podocyte	GSM5652261(EGAS00001006791)	X	Kidney-Epi	199	Kidney-Glomerular-Podocytes-Z0000042W	74	F	White	Loyfer et al. 2023 (PMID:36599988) HUJI
Loyfer et al. 2023 (PMID:36599988) HUJI	Kidney-glomerular-Podocyte	Kidney-Podocyte	GSM5652262(EGAS00001006791)	X	Kidney-Epi	176	Kidney-Glomerular-Podocytes-Z00000441	60	M	White	Loyfer et al. 2023 (PMID:36599988) HUJI
Loyfer et al. 2023 (PMID:36599988) HUJI	Kidney-glomerular-Podocyte	Kidney-Podocyte	GSM5652263(EGAS00001006791)	X	Kidney-Epi	176	Kidney-Glomerular-Podocytes-Z00000442	60	M	White	Loyfer et al. 2023 (PMID:36599988) HUJI
KNIH	Podocyte	Kidney-Podocyte	EGAD00001003469	X	Kidney-Epi	KEP20140013	CKD24_C_Podo_WGBS	adult	M	Korean	NA
KNIH	Podocyte	Kidney-Podocyte	EGAD00001003470	X	Kidney-Epi	KEP20140014	CKD25_C_Podo_WGBS	adult	M	Korean	NA
KNIH	Podocyte	Kidney-Podocyte	EGAD00001002758	X	Kidney-Epi	KEP20140008	KNIH_010_genomic_DNA	adult	F	Korean	NA
Loyfer et al. 2023 (PMID:36599988) HUJI	Lung-alveolar-Epithelium	Lung-Alveolar-Epi	GSM5652354(EGAS00001006791)	X	Lung-Epi	57	Lung-Alveolar-Epithelium-Z000000T1	71	M	White	Loyfer et al. 2023 (PMID:36599988) HUJI
Loyfer et al. 2023 (PMID:36599988) HUJI	Lung-alveolar-Epithelium	Lung-Alveolar-Epi	GSM5652355(EGAS00001006791)	X	Lung-Epi	35	Lung-Alveolar-Epithelium-Z000000VC	37	M	White	Loyfer et al. 2023 (PMID:36599988) HUJI
Loyfer et al. 2023 (PMID:36599988) HUJI	Lung-alveolar-Epithelium	Lung-Alveolar-Epi	GSM5652356(EGAS00001006791)	X	Lung-Epi	34	Lung-Alveolar-Epithelium-Z000000VE	68	M	White	Loyfer et al. 2023 (PMID:36599988) HUJI
Dong et al. 2018 (PMID:29465290)	Lung epithelium	Lung-Bronchial-Epi	PRJNA430908			SAMN08380909	SRX3579928	NA	NA	NA	NA
Dong et al. 2018 (PMID:29465290)	Lung epithelium	Lung-Bronchial-Epi	PRJNA430908			SAMN08380910	SRX3579927	NA	NA	NA	NA
Dong et al. 2018 (PMID:29465290)	Lung epithelium	Lung-Bronchial-Epi	PRJNA430908			SAMN08380902	SRX3579922	NA	NA	NA	NA
Dong et al. 2018 (PMID:29465290)	Lung epithelium	Lung-Bronchial-Epi	PRJNA430908			SAMN08380903	SRX3579921	NA	NA	NA	NA
Dong et al. 2018 (PMID:29465290)	Lung epithelium	Lung-Bronchial-Epi	PRJNA430908			SAMN08380905	SRX3579917	NA	NA	NA	NA
Dong et al. 2018 (PMID:29465290)	Lung epithelium	Lung-Bronchial-Epi	PRJNA430908			SAMN08380906	SRX3579916	NA	NA	NA	NA
Dong et al. 2018 (PMID:29465290)	Lung epithelium	Lung-Bronchial-Epi	PRJNA430908			SAMN08380911	SRX3579914	NA	NA	NA	NA
Dong et al. 2018 (PMID:29465290)	Lung epithelium	Lung-Bronchial-Epi	PRJNA430908			SAMN08380900	SRX3579895	NA	NA	NA	NA
Dong et al. 2018 (PMID:29465290)	Lung epithelium	Lung-Bronchial-Epi	PRJNA430908			SAMN08380901	SRX3579894	NA	NA	NA	NA
Dong et al. 2018 (PMID:29465290)	Lung epithelium	Lung-Bronchial-Epi	PRJNA430908			SAMN08380908	SRX3579875	NA	NA	NA	NA
Dong et al. 2018 (PMID:29465290)	Lung epithelium	Lung-Bronchial-Epi	PRJNA430908			SAMN08380912	SRX3579869	NA	NA	NA	NA
Loyfer et al. 2023 (PMID:36599988) HUJI	Lung-bronchus-Epithelium	Lung-Bronchial-Epi	GSM5652335(EGAS00001006791)			96	Lung-Bronchus-Epithelium-Z000000QD	64	F	White	Loyfer et al. 2023 (PMID:36599988) HUJI
Loyfer et al. 2023 (PMID:36599988) HUJI	Lung-bronchus-Epithelium	Lung-Bronchial-Epi	GSM5652336(EGAS00001006791)			80	Lung-Bronchus-Epithelium-Z000000RZ	70	M	White	Loyfer et al. 2023 (PMID:36599988) HUJI
Loyfer et al. 2023 (PMID:36599988) HUJI	Lung-bronchus-Epithelium	Lung-Bronchial-Epi	GSM5652337(EGAS00001006791)			76	Lung-Bronchus-Epithelium-Z000000S5	62	M	White	Loyfer et al. 2023 (PMID:36599988) HUJI
Loyfer et al. 2023 (PMID:36599988) HUJI	Blood-B-cells	Mature-Bcell	GSM5652316(EGAS00001006791)			54	Blood-B-Z000000TX	56	F	White	Loyfer et al. 2023 (PMID:36599988) HUJI
Loyfer et al. 2023 (PMID:36599988) HUJI	Blood-B-cells	Mature-Bcell	GSM5652317(EGAS00001006791)			51	Blood-B-Z000000UB	50	M	White	Loyfer et al. 2023 (PMID:36599988) HUJI
Loyfer et al. 2023 (PMID:36599988) HUJI	Blood-B-cells	Mature-Bcell	GSM5652318(EGAS00001006791)			49	Blood-B-Z000000UR	55	F	White	Loyfer et al. 2023 (PMID:36599988) HUJI
Loyfer et al. 2023 (PMID:36599988) HUJI	Blood-Memory-B-cells	Mature-Bcell	GSM5652319(EGAS00001006791)	X	Lymphoid	232	Blood-B-Mem-Z0000041J	32	F	White	Loyfer et al. 2023 (PMID:36599988) HUJI
Loyfer et al. 2023 (PMID:36599988) HUJI	Blood-Memory-B-cells	Mature-Bcell	GSM5652320(EGAS00001006791)	X	Lymphoid	231	Blood-B-Mem-Z0000041K	35	F	White	Loyfer et al. 2023 (PMID:36599988) HUJI
Blueprint Epigenomics	class switched memory B cell	Mature-Bcell	EGAD00001002354	X	Lymphoid	C003JB	ERS222206	55-60	M	Northern European	https://www.blueprint-epigenome.eu/index.cfm?p=7BF8A4B6-F4FE-861A-2AD57A08D63D0B58
Blueprint Epigenomics	class switched memory B cell	Mature-Bcell	EGAD00001002354	X	Lymphoid	S004P1	ERS523616	30-35	F	NA	https://www.blueprint-epigenome.eu/index.cfm?p=7BF8A4B6-F4FE-861A-2AD57A08D63D0B58
Blueprint Epigenomics	class switched memory B cell	Mature-Bcell	EGAD00001002354	X	Lymphoid	NC11_41	ERS666930	60-65	F	NA	https://www.blueprint-epigenome.eu/index.cfm?p=7BF8A4B6-F4FE-861A-2AD57A08D63D0B58
Blueprint Epigenomics	germinal center B cell	Mature-Bcell	EGAD00001002511			T11_8	ERS337606	0-5	F	NA	https://www.blueprint-epigenome.eu/index.cfm?p=7BF8A4B6-F4FE-861A-2AD57A08D63D0B58
Blueprint Epigenomics	germinal center B cell	Mature-Bcell	EGAD00001002511			T14_10	ERS666928	0-5	F	NA	https://www.blueprint-epigenome.eu/index.cfm?p=7BF8A4B6-F4FE-861A-2AD57A08D63D0B58
Blueprint Epigenomics	germinal center B cell	Mature-Bcell	EGAD00001002511			T14_11	ERS792033	0-5	M	NA	https://www.blueprint-epigenome.eu/index.cfm?p=7BF8A4B6-F4FE-861A-2AD57A08D63D0B58
Blueprint Epigenomics	memory B cell	Mature-Bcell	EGAD00001002416	X	Lymphoid	C003N3	ERS222208	50-55	M	Northern European	https://www.blueprint-epigenome.eu/index.cfm?p=7BF8A4B6-F4FE-861A-2AD57A08D63D0B58
Blueprint Epigenomics	memory B cell	Mature-Bcell	EGAD00001002416	X	Lymphoid	csMBC pool 1	ERS568736	20-40	NA	Caucasian	https://www.blueprint-epigenome.eu/index.cfm?p=7BF8A4B6-F4FE-861A-2AD57A08D63D0B58
Blueprint Epigenomics	memory B cell	Mature-Bcell	EGAD00001002416	X	Lymphoid	S017RE	ERS763500	50-55	F	NA	https://www.blueprint-epigenome.eu/index.cfm?p=7BF8A4B6-F4FE-861A-2AD57A08D63D0B58
Blueprint Epigenomics	plasma cell	Mature-Bcell	EGAD00001002281			MO7071	ERS337607	20-30	NA	NA	https://www.blueprint-epigenome.eu/index.cfm?p=7BF8A4B6-F4FE-861A-2AD57A08D63D0B58
Blueprint Epigenomics	plasma cell	Mature-Bcell	EGAD00001002281			V156	ERS666931	20-30	Mixed	NA	https://www.blueprint-epigenome.eu/index.cfm?p=7BF8A4B6-F4FE-861A-2AD57A08D63D0B58
Blueprint Epigenomics	plasma cell	Mature-Bcell	EGAD00001002281			T14_10	ERS792034	0-5	F	NA	https://www.blueprint-epigenome.eu/index.cfm?p=7BF8A4B6-F4FE-861A-2AD57A08D63D0B58
Blueprint Epigenomics	plasma cell	Mature-Bcell	EGAD00001002281			T12_20	ERS792035	0-5	M	NA	https://www.blueprint-epigenome.eu/index.cfm?p=7BF8A4B6-F4FE-861A-2AD57A08D63D0B58
Loyfer et al. 2023 (PMID:36599988) HUJI	Blood-T-central-memory-CD4	Mature-Tcell	GSM5652285(EGAS00001006791)	X	Lymphoid	248	Blood-T-CenMem-CD4-Z00000417	30	F	White	Loyfer et al. 2023 (PMID:36599988) HUJI
Loyfer et al. 2023 (PMID:36599988) HUJI	Blood-T-central-memory-CD4	Mature-Tcell	GSM5652286(EGAS00001006791)	X	Lymphoid	247	Blood-T-CenMem-CD4-Z0000041D	29	F	White	Loyfer et al. 2023 (PMID:36599988) HUJI
Loyfer et al. 2023 (PMID:36599988) HUJI	Blood-T-central-memory-CD4	Mature-Tcell	GSM5652287(EGAS00001006791)	X	Lymphoid	223	Blood-T-CenMem-CD4-Z0000041N	69	M	White	Loyfer et al. 2023 (PMID:36599988) HUJI
Loyfer et al. 2023 (PMID:36599988) HUJI	Blood-T-effector-cell-CD8	Mature-Tcell	GSM5652288(EGAS00001006791)	X	Lymphoid	248	Blood-T-Eff-CD8-Z00000419	30	F	White	Loyfer et al. 2023 (PMID:36599988) HUJI
Loyfer et al. 2023 (PMID:36599988) HUJI	Blood-T-effector-cell-CD8	Mature-Tcell	GSM5652289(EGAS00001006791)	X	Lymphoid	247	Blood-T-Eff-CD8-Z0000041F	29	F	White	Loyfer et al. 2023 (PMID:36599988) HUJI
Loyfer et al. 2023 (PMID:36599988) HUJI	Blood-T-effector-cell-CD8	Mature-Tcell	GSM5652290(EGAS00001006791)	X	Lymphoid	223	Blood-T-Eff-CD8-Z0000041Q	69	M	White	Loyfer et al. 2023 (PMID:36599988) HUJI
Loyfer et al. 2023 (PMID:36599988) HUJI	Blood-T-effector-memory-CD4	Mature-Tcell	GSM5652291(EGAS00001006791)	X	Lymphoid	248	Blood-T-EffMem-CD4-Z00000416	30	F	White	Loyfer et al. 2023 (PMID:36599988) HUJI
Loyfer et al. 2023 (PMID:36599988) HUJI	Blood-T-effector-memory-CD4	Mature-Tcell	GSM5652292(EGAS00001006791)	X	Lymphoid	247	Blood-T-EffMem-CD4-Z0000041C	29	F	White	Loyfer et al. 2023 (PMID:36599988) HUJI
Loyfer et al. 2023 (PMID:36599988) HUJI	Blood-T-effector-memory-CD4	Mature-Tcell	GSM5652293(EGAS00001006791)	X	Lymphoid	223	Blood-T-EffMem-CD4-Z0000041M	69	M	White	Loyfer et al. 2023 (PMID:36599988) HUJI
Loyfer et al. 2023 (PMID:36599988) HUJI	Blood-T-effector-memory-CD8	Mature-Tcell	GSM5652294(EGAS00001006791)	X	Lymphoid	248	Blood-T-EffMem-CD8-Z0000041A	30	F	White	Loyfer et al. 2023 (PMID:36599988) HUJI
Loyfer et al. 2023 (PMID:36599988) HUJI	Blood-T-effector-memory-CD8	Mature-Tcell	GSM5652295(EGAS00001006791)	X	Lymphoid	247	Blood-T-EffMem-CD8-Z0000041G	29	F	White	Loyfer et al. 2023 (PMID:36599988) HUJI
CEEHRC	CD4+ Treg	Mature-Tcell	EGAD00001001279			McGill0030	MS003001	66-71	F	Caucasian	NA
Blueprint Epigenomics	central memory CD4-positive, alpha-beta T cell	Mature-Tcell	EGAD00001002364	X	Lymphoid	S006YC	ERS523619	65-70	F	NA	https://www.blueprint-epigenome.eu/index.cfm?p=7BF8A4B6-F4FE-861A-2AD57A08D63D0B58
Blueprint Epigenomics	central memory CD4-positive, alpha-beta T cell	Mature-Tcell	EGAD00001002364	X	Lymphoid	S014QS	ERS697062	55-60	M	NA	https://www.blueprint-epigenome.eu/index.cfm?p=7BF8A4B6-F4FE-861A-2AD57A08D63D0B58
Blueprint Epigenomics	central memory CD8-positive, alpha-beta T cell	Mature-Tcell	EGAD00001002486	X	Lymphoid	C003VO	ERS222212	65-70	F	NA	https://www.blueprint-epigenome.eu/index.cfm?p=7BF8A4B6-F4FE-861A-2AD57A08D63D0B58
Blueprint Epigenomics	central memory CD8-positive, alpha-beta T cell	Mature-Tcell	EGAD00001002486	X	Lymphoid	C005UI	ERS222236	55-60	M	NA	https://www.blueprint-epigenome.eu/index.cfm?p=7BF8A4B6-F4FE-861A-2AD57A08D63D0B58
Blueprint Epigenomics	effector memory CD4-positive, alpha-beta T cell	Mature-Tcell	EGAD00001002367	X	Lymphoid	S001U3	ERS523612	40-45	F	NA	https://www.blueprint-epigenome.eu/index.cfm?p=7BF8A4B6-F4FE-861A-2AD57A08D63D0B58
Blueprint Epigenomics	effector memory CD4-positive, alpha-beta T cell	Mature-Tcell	EGAD00001002367	X	Lymphoid	S014QS	ERS697063	55-60	M	NA	https://www.blueprint-epigenome.eu/index.cfm?p=7BF8A4B6-F4FE-861A-2AD57A08D63D0B58
Blueprint Epigenomics	effector memory CD8-positive, alpha-beta T cell	Mature-Tcell	EGAD00001002383	X	Lymphoid	C00256	ERS317234	40-45	M	NA	https://www.blueprint-epigenome.eu/index.cfm?p=7BF8A4B6-F4FE-861A-2AD57A08D63D0B58
Blueprint Epigenomics	effector memory CD8-positive, alpha-beta T cell	Mature-Tcell	EGAD00001002383	X	Lymphoid	S014WG	ERS697071	65-70	F	NA	https://www.blueprint-epigenome.eu/index.cfm?p=7BF8A4B6-F4FE-861A-2AD57A08D63D0B58
Blueprint Epigenomics	effector memory CD8-positive, alpha-beta T cell, terminally differentiated	Mature-Tcell	EGAD00001002346	X	Lymphoid	S002ND	ERS523614	60-65	M	NA	https://www.blueprint-epigenome.eu/index.cfm?p=7BF8A4B6-F4FE-861A-2AD57A08D63D0B58
Blueprint Epigenomics	effector memory CD8-positive, alpha-beta T cell, terminally differentiated	Mature-Tcell	EGAD00001002383	X	Lymphoid	S0164R	ERS697097	65-70	F	NA	https://www.blueprint-epigenome.eu/index.cfm?p=7BF8A4B6-F4FE-861A-2AD57A08D63D0B58
DEEP	Mature Tcell	Mature-Tcell	EGAD00001002527	X	Lymphoid	51_Hf01	51_Hf01_BlCM_Ct	NA	F	NA	NA
DEEP	Mature Tcell	Mature-Tcell	EGAD00001002527	X	Lymphoid	51_Hf03	51_Hf03_BlCM_Ct	45	F	NA	NA
DEEP	Mature Tcell	Mature-Tcell	EGAD00001002527	X	Lymphoid	51_Hf03	51_Hf03_BlEM_Ct	45	F	NA	NA
DEEP	Mature Tcell	Mature-Tcell	EGAD00001002527	X	Lymphoid	51_Hf04	51_Hf04_BlCM_Ct	45	F	NA	NA
DEEP	Mature Tcell	Mature-Tcell	EGAD00001002527	X	Lymphoid	51_Hf04	51_Hf04_BlEM_Ct	45	F	NA	NA
DEEP	Mature Tcell	Mature-Tcell	EGAD00001002527	X	Lymphoid	51_Hf02	51_Hf02_BlCM_Ct	45	F	NA	NA
DEEP	Mature Tcell	Mature-Tcell	EGAD00001002527	X	Lymphoid	51_Hf02	51_Hf02_BlEM_Ct	45	F	NA	NA
Blueprint Epigenomics	memory CD4-positive, alpha-beta T cell	Mature-Tcell	EGAD00001002460			S007DD	ERS433778	50-55	F	Northern European	https://www.blueprint-epigenome.eu/index.cfm?p=7BF8A4B6-F4FE-861A-2AD57A08D63D0B58
Blueprint Epigenomics	memory CD4-positive, alpha-beta T cell	Mature-Tcell	EGAD00001002460			S007G7	ERS433779	60-65	M	NA	https://www.blueprint-epigenome.eu/index.cfm?p=7BF8A4B6-F4FE-861A-2AD57A08D63D0B58
Blueprint Epigenomics	memory CD4-positive, alpha-beta T cell	Mature-Tcell	EGAD00001002460			S008H1	ERS433781	50-55	M	NA	https://www.blueprint-epigenome.eu/index.cfm?p=7BF8A4B6-F4FE-861A-2AD57A08D63D0B58
Blueprint Epigenomics	memory CD4-positive, alpha-beta T cell	Mature-Tcell	EGAD00001002460			S009W4	ERS433783	45-50	F	NA	https://www.blueprint-epigenome.eu/index.cfm?p=7BF8A4B6-F4FE-861A-2AD57A08D63D0B58
Blueprint Epigenomics	memory CD8-positive, alpha-beta T cell	Mature-Tcell	EGAD00001002496			C003VO	ERS214674	65-70	F	Northern European	https://www.blueprint-epigenome.eu/index.cfm?p=7BF8A4B6-F4FE-861A-2AD57A08D63D0B58
Blueprint Epigenomics	memory CD8-positive, alpha-beta T cell	Mature-Tcell	EGAD00001002496			C00256	ERS317233	40-45	M	NA	https://www.blueprint-epigenome.eu/index.cfm?p=7BF8A4B6-F4FE-861A-2AD57A08D63D0B58
Blueprint Epigenomics	regulatory T cell	Mature-Tcell	EGAD00001002492			S001U3	ERS523613	40-45	F	NA	https://www.blueprint-epigenome.eu/index.cfm?p=7BF8A4B6-F4FE-861A-2AD57A08D63D0B58
Blueprint Epigenomics	regulatory T cell	Mature-Tcell	EGAD00001002492			S00XTP	ERS696926	60-65	M	NA	https://www.blueprint-epigenome.eu/index.cfm?p=7BF8A4B6-F4FE-861A-2AD57A08D63D0B58
Blueprint Epigenomics	Megakaryocyte from bone marrow	Megakaryocyte	EGAD00001002732			1	MK_BM_I1	NA	M	NA	https://www.blueprint-epigenome.eu/index.cfm?p=7BF8A4B6-F4FE-861A-2AD57A08D63D0B58
Blueprint Epigenomics	Megakaryocyte from bone marrow	Megakaryocyte	EGAD00001002732			21	MK_BM_I21	NA	M	NA	https://www.blueprint-epigenome.eu/index.cfm?p=7BF8A4B6-F4FE-861A-2AD57A08D63D0B58
Blueprint Epigenomics	Megakaryocyte from bone marrow	Megakaryocyte	EGAD00001002732			22	MK_BM_I22	NA	M	NA	https://www.blueprint-epigenome.eu/index.cfm?p=7BF8A4B6-F4FE-861A-2AD57A08D63D0B58
Blueprint Epigenomics	alternatively activated macrophage	Monocyte-Macrophage	EGAD00001002305			S00622	ERS337121	65-70	M	Northern European	https://www.blueprint-epigenome.eu/index.cfm?p=7BF8A4B6-F4FE-861A-2AD57A08D63D0B58
Blueprint Epigenomics	alternatively activated macrophage	Monocyte-Macrophage	EGAD00001002305			S006VI	ERS337125	50-55	M	NA	https://www.blueprint-epigenome.eu/index.cfm?p=7BF8A4B6-F4FE-861A-2AD57A08D63D0B58
Blueprint Epigenomics	alternatively activated macrophage	Monocyte-Macrophage	EGAD00001002305			S00BS4	ERS422221	0-5	F	NA	https://www.blueprint-epigenome.eu/index.cfm?p=7BF8A4B6-F4FE-861A-2AD57A08D63D0B58
Blueprint Epigenomics	alternatively activated macrophage	Monocyte-Macrophage	EGAD00001002305			S00C1H	ERS422222	0-5	F	NA	https://www.blueprint-epigenome.eu/index.cfm?p=7BF8A4B6-F4FE-861A-2AD57A08D63D0B58
Blueprint Epigenomics	alternatively activated macrophage	Monocyte-Macrophage	EGAD00001002305			S00E8W	ERS422226	0-5	M	NA	https://www.blueprint-epigenome.eu/index.cfm?p=7BF8A4B6-F4FE-861A-2AD57A08D63D0B58
Blueprint Epigenomics	alternatively activated macrophage	Monocyte-Macrophage	EGAD00001002305			S00FTN	ERS433799	25-30	F	NA	https://www.blueprint-epigenome.eu/index.cfm?p=7BF8A4B6-F4FE-861A-2AD57A08D63D0B58
Loyfer et al. 2023 (PMID:36599988) HUJI	Blood-Monocytes	Monocyte-Macrophage	GSM5652302(EGAS00001006791)			54	Blood-Monocytes-Z000000TP	56	F	White	Loyfer et al. 2023 (PMID:36599988) HUJI
Loyfer et al. 2023 (PMID:36599988) HUJI	Blood-Monocytes	Monocyte-Macrophage	GSM5652303(EGAS00001006791)			51	Blood-Monocytes-Z000000U3	50	M	White	Loyfer et al. 2023 (PMID:36599988) HUJI
Loyfer et al. 2023 (PMID:36599988) HUJI	Blood-Monocytes	Monocyte-Macrophage	GSM5652304(EGAS00001006791)			49	Blood-Monocytes-Z000000UH	55	F	White	Loyfer et al. 2023 (PMID:36599988) HUJI
Blueprint Epigenomics	CD14-positive, CD16-negative classical monocyte	Monocyte-Macrophage	EGAD00001002523			C004SQ	ERS206500	60-65	F	NA	https://www.blueprint-epigenome.eu/index.cfm?p=7BF8A4B6-F4FE-861A-2AD57A08D63D0B58
Blueprint Epigenomics	CD14-positive, CD16-negative classical monocyte	Monocyte-Macrophage	EGAD00001002523			C005PS	ERS206569	0-5	F	NA	https://www.blueprint-epigenome.eu/index.cfm?p=7BF8A4B6-F4FE-861A-2AD57A08D63D0B58
Blueprint Epigenomics	CD14-positive, CD16-negative classical monocyte	Monocyte-Macrophage	EGAD00001002523			C000S5	ERS208312	65-70	M	Northern European	https://www.blueprint-epigenome.eu/index.cfm?p=7BF8A4B6-F4FE-861A-2AD57A08D63D0B58
Blueprint Epigenomics	CD14-positive, CD16-negative classical monocyte	Monocyte-Macrophage	EGAD00001002523			C0010K	ERS208315	60-65	F	Northern European	https://www.blueprint-epigenome.eu/index.cfm?p=7BF8A4B6-F4FE-861A-2AD57A08D63D0B58
Blueprint Epigenomics	CD14-positive, CD16-negative classical monocyte	Monocyte-Macrophage	EGAD00001002523			C001UY	ERS208317	60-65	M	Northern European	https://www.blueprint-epigenome.eu/index.cfm?p=7BF8A4B6-F4FE-861A-2AD57A08D63D0B58
Blueprint Epigenomics	CD14-positive, CD16-negative classical monocyte	Monocyte-Macrophage	EGAD00001002523			S000RD	ERS214682	0-5	M	NA	https://www.blueprint-epigenome.eu/index.cfm?p=7BF8A4B6-F4FE-861A-2AD57A08D63D0B58
Blueprint Epigenomics	inflammatory macrophage	Monocyte-Macrophage	EGAD00001002429	X	Myeloid	S00H6O	ERS523628	55-60	M	NA	https://www.blueprint-epigenome.eu/index.cfm?p=7BF8A4B6-F4FE-861A-2AD57A08D63D0B58
Blueprint Epigenomics	inflammatory macrophage	Monocyte-Macrophage	EGAD00001002429			S0018A	ERS337078	0-5	F	NA	https://www.blueprint-epigenome.eu/index.cfm?p=7BF8A4B6-F4FE-861A-2AD57A08D63D0B58
Blueprint Epigenomics	inflammatory macrophage	Monocyte-Macrophage	EGAD00001002429			S001MJ	ERS337083	55-60	M	NA	https://www.blueprint-epigenome.eu/index.cfm?p=7BF8A4B6-F4FE-861A-2AD57A08D63D0B58
Blueprint Epigenomics	inflammatory macrophage	Monocyte-Macrophage	EGAD00001002429			S001S7	ERS337085	40-45	F	NA	https://www.blueprint-epigenome.eu/index.cfm?p=7BF8A4B6-F4FE-861A-2AD57A08D63D0B58
Blueprint Epigenomics	inflammatory macrophage	Monocyte-Macrophage	EGAD00001002429			S0022I	ERS337091	50-55	F	NA	https://www.blueprint-epigenome.eu/index.cfm?p=7BF8A4B6-F4FE-861A-2AD57A08D63D0B58
Blueprint Epigenomics	inflammatory macrophage	Monocyte-Macrophage	EGAD00001002429			S007SK	ERS337133	0-5	M	NA	https://www.blueprint-epigenome.eu/index.cfm?p=7BF8A4B6-F4FE-861A-2AD57A08D63D0B58
Blueprint Epigenomics	macrophage	Monocyte-Macrophage	EGAD00001002501	X	Myeloid	S0022I	ERS337092	50-55	F	NA	https://www.blueprint-epigenome.eu/index.cfm?p=7BF8A4B6-F4FE-861A-2AD57A08D63D0B58
Blueprint Epigenomics	macrophage	Monocyte-Macrophage	EGAD00001002501	X	Myeloid	S00390	ERS337105	50-55	M	NA	https://www.blueprint-epigenome.eu/index.cfm?p=7BF8A4B6-F4FE-861A-2AD57A08D63D0B58
Blueprint Epigenomics	macrophage	Monocyte-Macrophage	EGAD00001002501	X	Myeloid	S00BHQ	ERS422220	0-5	F	NA	https://www.blueprint-epigenome.eu/index.cfm?p=7BF8A4B6-F4FE-861A-2AD57A08D63D0B58
Blueprint Epigenomics	macrophage	Monocyte-Macrophage	EGAD00001002501	X	Myeloid	S00DVR	ERS422225	0-5	M	NA	https://www.blueprint-epigenome.eu/index.cfm?p=7BF8A4B6-F4FE-861A-2AD57A08D63D0B58
Blueprint Epigenomics	macrophage	Monocyte-Macrophage	EGAD00001002501	X	Myeloid	N000314138902	ERS568976	50-55	F	Northern European	https://www.blueprint-epigenome.eu/index.cfm?p=7BF8A4B6-F4FE-861A-2AD57A08D63D0B58
Blueprint Epigenomics	macrophage	Monocyte-Macrophage	EGAD00001002501	X	Myeloid	N000314138902	ERS568977	50-55	F	Northern European	https://www.blueprint-epigenome.eu/index.cfm?p=7BF8A4B6-F4FE-861A-2AD57A08D63D0B58
Blueprint Epigenomics	macrophage	Monocyte-Macrophage	EGAD00001002501	X	Myeloid	C005VG	ERS337073	60-65	M	NA	https://www.blueprint-epigenome.eu/index.cfm?p=7BF8A4B6-F4FE-861A-2AD57A08D63D0B58
Blueprint Epigenomics	macrophage	Monocyte-Macrophage	EGAD00001002501	X	Myeloid	S001S7	ERS337086	40-45	F	NA	https://www.blueprint-epigenome.eu/index.cfm?p=7BF8A4B6-F4FE-861A-2AD57A08D63D0B58
DEEP	Macrophage	Monocyte-Macrophage	EGAD00001002527			43_Hm03	43_Hm03_BlMa_TO	31	M	caucasian	NA
DEEP	Macrophage	Monocyte-Macrophage	EGAD00001002527			43_Hm03	43_Hm03_BlMa_Ct	31	M	caucasian	NA
DEEP	Macrophage	Monocyte-Macrophage	EGAD00001002527			43_Hm03	43_Hm03_BlMa_TE	31	M	caucasian	NA
DEEP	Macrophage	Monocyte-Macrophage	EGAD00001002527			43_Hm05	43_Hm05_BlMa_Ct	25	M	caucasian	NA
DEEP	Macrophage	Monocyte-Macrophage	EGAD00001002527			43_Hm05	43_Hm05_BlMa_TE	25	M	caucasian	NA
DEEP	Macrophage	Monocyte-Macrophage	EGAD00001002527			43_Hm05	43_Hm05_BlMa_TO	25	M	caucasian	NA
DEEP	Macrophage	Monocyte-Macrophage	EGAD00001002527			43_Hm03	43_Hm03_BlMo_Ct	31	M	caucasian	NA
DEEP	Macrophage	Monocyte-Macrophage	EGAD00001002527			43_Hm05	43_Hm05_BlMo_Ct	25	M	caucasian	NA
Blueprint Epigenomics	monocyte	Monocyte-Macrophage	EGAD00001002395	X	Myeloid	Primary_monocytes_Donor_D	ERS1138462	40-45	M	NA	https://www.blueprint-epigenome.eu/index.cfm?p=7BF8A4B6-F4FE-861A-2AD57A08D63D0B58
Blueprint Epigenomics	monocyte	Monocyte-Macrophage	EGAD00001002395	X	Myeloid	Primary_monocytes_Donor_G	ERS1138463	65-70	F	NA	https://www.blueprint-epigenome.eu/index.cfm?p=7BF8A4B6-F4FE-861A-2AD57A08D63D0B58
Blueprint Epigenomics	monocyte	Monocyte-Macrophage	EGAD00001002395	X	Myeloid	SANQUIN_mono_39	ERS1158277	45-50	M	Dutch	https://www.blueprint-epigenome.eu/index.cfm?p=7BF8A4B6-F4FE-861A-2AD57A08D63D0B58
Blueprint Epigenomics	monocyte	Monocyte-Macrophage	EGAD00001002395	X	Myeloid	SANQUIN_mono_39	ERS1158278	45-50	M	Dutch	https://www.blueprint-epigenome.eu/index.cfm?p=7BF8A4B6-F4FE-861A-2AD57A08D63D0B58
Blueprint Epigenomics	monocyte	Monocyte-Macrophage	EGAD00001002395	X	Myeloid	SANQUIN_mono_39	ERS1158279	45-50	M	Dutch	https://www.blueprint-epigenome.eu/index.cfm?p=7BF8A4B6-F4FE-861A-2AD57A08D63D0B58
Blueprint Epigenomics	monocyte	Monocyte-Macrophage	EGAD00001002395	X	Myeloid	SANQUIN_mono_39	ERS1158280	45-50	M	Dutch	https://www.blueprint-epigenome.eu/index.cfm?p=7BF8A4B6-F4FE-861A-2AD57A08D63D0B58
Blueprint Epigenomics	monocyte	Monocyte-Macrophage	EGAD00001002395	X	Myeloid	SANQUIN_mono_39	ERS1158281	45-50	M	Dutch	https://www.blueprint-epigenome.eu/index.cfm?p=7BF8A4B6-F4FE-861A-2AD57A08D63D0B58
Blueprint Epigenomics	monocyte	Monocyte-Macrophage	EGAD00001002395	X	Myeloid	SANQUIN_mono_39	ERS1158282	45-50	M	Dutch	https://www.blueprint-epigenome.eu/index.cfm?p=7BF8A4B6-F4FE-861A-2AD57A08D63D0B58
Blueprint Epigenomics	monocyte	Monocyte-Macrophage	EGAD00001002395	X	Myeloid	SANQUIN_mono_39	ERS1158283	45-50	M	Dutch	https://www.blueprint-epigenome.eu/index.cfm?p=7BF8A4B6-F4FE-861A-2AD57A08D63D0B58
Blueprint Epigenomics	monocyte	Monocyte-Macrophage	EGAD00001002395	X	Myeloid	SANQUIN_mono_39	ERS1158284	45-50	M	Dutch	https://www.blueprint-epigenome.eu/index.cfm?p=7BF8A4B6-F4FE-861A-2AD57A08D63D0B58
Blueprint Epigenomics	monocyte	Monocyte-Macrophage	EGAD00001002395	X	Myeloid	SANQUIN_mono_39	ERS1158285	45-50	M	Dutch	https://www.blueprint-epigenome.eu/index.cfm?p=7BF8A4B6-F4FE-861A-2AD57A08D63D0B58
Blueprint Epigenomics	monocyte	Monocyte-Macrophage	EGAD00001002395	X	Myeloid	SANQUIN_mono_39	ERS1158286	45-50	M	Dutch	https://www.blueprint-epigenome.eu/index.cfm?p=7BF8A4B6-F4FE-861A-2AD57A08D63D0B58
Blueprint Epigenomics	monocyte	Monocyte-Macrophage	EGAD00001002395	X	Myeloid	SANQUIN_mono_39	ERS1158287	45-50	M	Dutch	https://www.blueprint-epigenome.eu/index.cfm?p=7BF8A4B6-F4FE-861A-2AD57A08D63D0B58
Blueprint Epigenomics	monocyte	Monocyte-Macrophage	EGAD00001002395	X	Myeloid	SANQUIN_mono_39	ERS1158288	45-50	M	Dutch	https://www.blueprint-epigenome.eu/index.cfm?p=7BF8A4B6-F4FE-861A-2AD57A08D63D0B58
Blueprint Epigenomics	monocyte	Monocyte-Macrophage	EGAD00001002395	X	Myeloid	SANQUIN_mono_39	ERS1158289	45-50	M	Dutch	https://www.blueprint-epigenome.eu/index.cfm?p=7BF8A4B6-F4FE-861A-2AD57A08D63D0B58
Blueprint Epigenomics	monocyte	Monocyte-Macrophage	EGAD00001002395	X	Myeloid	N000314138902	ERS568975	50-55	F	Northern European	https://www.blueprint-epigenome.eu/index.cfm?p=7BF8A4B6-F4FE-861A-2AD57A08D63D0B58
Blueprint Epigenomics	Monocyte from peripheral blood	Monocyte-Macrophage	EGAD00001002732			44	Mono_PB_I44	NA	M	NA	https://www.blueprint-epigenome.eu/index.cfm?p=7BF8A4B6-F4FE-861A-2AD57A08D63D0B58
Blueprint Epigenomics	Monocyte from peripheral blood	Monocyte-Macrophage	EGAD00001002732			45	Mono_PB_I45	NA	M	NA	https://www.blueprint-epigenome.eu/index.cfm?p=7BF8A4B6-F4FE-861A-2AD57A08D63D0B58
Blueprint Epigenomics	Monocyte from peripheral blood	Monocyte-Macrophage	EGAD00001002732			53	Mono_PB_I53	NA	M	NA	https://www.blueprint-epigenome.eu/index.cfm?p=7BF8A4B6-F4FE-861A-2AD57A08D63D0B58
Blueprint Epigenomics	Bcell	Naïve-Bcell	EGAD00001002732			44	Bcell_PB_I44	NA	M	NA	https://www.blueprint-epigenome.eu/index.cfm?p=7BF8A4B6-F4FE-861A-2AD57A08D63D0B58
Blueprint Epigenomics	Bcell	Naïve-Bcell	EGAD00001002732			45	Bcell_PB_I45	NA	M	NA	https://www.blueprint-epigenome.eu/index.cfm?p=7BF8A4B6-F4FE-861A-2AD57A08D63D0B58
Blueprint Epigenomics	Bcell	Naïve-Bcell	EGAD00001002732			53	Bcell_PB_I53	NA	M	NA	https://www.blueprint-epigenome.eu/index.cfm?p=7BF8A4B6-F4FE-861A-2AD57A08D63D0B58
Blueprint Epigenomics	CD38-negative naive B cell	Naïve-Bcell	EGAD00001002732	X	Lymphoid	S001JP	ERS222266	70-75	F	NA	https://www.blueprint-epigenome.eu/index.cfm?p=7BF8A4B6-F4FE-861A-2AD57A08D63D0B58
Blueprint Epigenomics	CD38-negative naive B cell	Naïve-Bcell	EGAD00001002732	X	Lymphoid	S00DM8	ERS523625	50-55	M	NA	https://www.blueprint-epigenome.eu/index.cfm?p=7BF8A4B6-F4FE-861A-2AD57A08D63D0B58
Blueprint Epigenomics	CD38-negative naive B cell	Naïve-Bcell	EGAD00001002732			C003K9	ERS214672	0-5	M	NA	https://www.blueprint-epigenome.eu/index.cfm?p=7BF8A4B6-F4FE-861A-2AD57A08D63D0B58
Blueprint Epigenomics	CD38-negative naive B cell	Naïve-Bcell	EGAD00001002732			C0068L	ERS214675	0-5	F	NA	https://www.blueprint-epigenome.eu/index.cfm?p=7BF8A4B6-F4FE-861A-2AD57A08D63D0B58
Blueprint Epigenomics	naive B cell	Naïve-Bcell	EGAD00001002361	X	Lymphoid	NC15_72	ERS1022343	60-65	F	NA	https://www.blueprint-epigenome.eu/index.cfm?p=7BF8A4B6-F4FE-861A-2AD57A08D63D0B58
Blueprint Epigenomics	naive B cell	Naïve-Bcell	EGAD00001002361	X	Lymphoid	NC11_41	ERS666929	60-65	Female	NA	https://www.blueprint-epigenome.eu/index.cfm?p=7BF8A4B6-F4FE-861A-2AD57A08D63D0B58
Blueprint Epigenomics	naive B cell	Naïve-Bcell	EGAD00001002361	X	Lymphoid	NC11_83	ERS822885	45-50	F	NA	https://www.blueprint-epigenome.eu/index.cfm?p=7BF8A4B6-F4FE-861A-2AD57A08D63D0B58
Loyfer et al. 2023 (PMID:36599988) HUJI	Blood-Naïve-T-cells-CD4	Naïve-Tcell	GSM5652296(EGAS00001006791)	X	Lymphoid	247	Blood-T-Naive-CD4-Z0000041E	29	F	White	Loyfer et al. 2023 (PMID:36599988) HUJI
Loyfer et al. 2023 (PMID:36599988) HUJI	Blood-Naïve-T-cells-CD8	Naïve-Tcell	GSM5652297(EGAS00001006791)	X	Lymphoid	248	Blood-T-Naive-CD8-Z0000041B	30	F	White	Loyfer et al. 2023 (PMID:36599988) HUJI
Loyfer et al. 2023 (PMID:36599988) HUJI	Blood-Naïve-T-cells-CD8	Naïve-Tcell	GSM5652298(EGAS00001006791)	X	Lymphoid	247	Blood-T-Naive-CD8-Z0000041H	29	F	White	Loyfer et al. 2023 (PMID:36599988) HUJI
Loyfer et al. 2023 (PMID:36599988) HUJI	Blood-T-(CD3+)-cells	Naïve-Tcell	GSM5652277(EGAS00001006791)	X	Lymphoid	54	Blood-T-CD3-Z000000TV	56	F	White	Loyfer et al. 2023 (PMID:36599988) HUJI
Loyfer et al. 2023 (PMID:36599988) HUJI	Blood-T-(CD3+)-cells	Naïve-Tcell	GSM5652278(EGAS00001006791)	X	Lymphoid	49	Blood-T-CD3-Z000000UP	55	F	White	Loyfer et al. 2023 (PMID:36599988) HUJI
Loyfer et al. 2023 (PMID:36599988) HUJI	Blood-T-cytotoxic-(CD8+)-cells	Naïve-Tcell	GSM5652282(EGAS00001006791)			54	Blood-T-CD8-Z000000TR	56	F	White	Loyfer et al. 2023 (PMID:36599988) HUJI
Loyfer et al. 2023 (PMID:36599988) HUJI	Blood-T-cytotoxic-(CD8+)-cells	Naïve-Tcell	GSM5652283(EGAS00001006791)			51	Blood-T-CD8-Z000000U5	50	M	White	Loyfer et al. 2023 (PMID:36599988) HUJI
Loyfer et al. 2023 (PMID:36599988) HUJI	Blood-T-cytotoxic-(CD8+)-cells	Naïve-Tcell	GSM5652284(EGAS00001006791)			49	Blood-T-CD8-Z000000UK	55	F	White	Loyfer et al. 2023 (PMID:36599988) HUJI
Loyfer et al. 2023 (PMID:36599988) HUJI	Blood-T-helper(CD4+)-cells	Naïve-Tcell	GSM5652279(EGAS00001006791)			54	Blood-T-CD4-Z000000TT	56	F	White	Loyfer et al. 2023 (PMID:36599988) HUJI
Loyfer et al. 2023 (PMID:36599988) HUJI	Blood-T-helper(CD4+)-cells	Naïve-Tcell	GSM5652280(EGAS00001006791)			51	Blood-T-CD4-Z000000U7	50	M	White	Loyfer et al. 2023 (PMID:36599988) HUJI
Loyfer et al. 2023 (PMID:36599988) HUJI	Blood-T-helper(CD4+)-cells	Naïve-Tcell	GSM5652281(EGAS00001006791)			49	Blood-T-CD4-Z000000UM	55	F	White	Loyfer et al. 2023 (PMID:36599988) HUJI
Blueprint Epigenomics	CD3-negative, CD4-positive, CD8-positive, double positive thymocyte	Naïve-Tcell	EGAD00001002464			TH91	ERS985313	0-5	M	NA	https://www.blueprint-epigenome.eu/index.cfm?p=7BF8A4B6-F4FE-861A-2AD57A08D63D0B58
Blueprint Epigenomics	CD3-negative, CD4-positive, CD8-positive, double positive thymocyte	Naïve-Tcell	EGAD00001002464			TH101	ERS985317	0-5	M	NA	https://www.blueprint-epigenome.eu/index.cfm?p=7BF8A4B6-F4FE-861A-2AD57A08D63D0B58
Blueprint Epigenomics	CD3-positive, CD4-positive, CD8-positive, double positive thymocyte	Naïve-Tcell	EGAD00001002325			TH91	ERS985314	0-5	M	NA	https://www.blueprint-epigenome.eu/index.cfm?p=7BF8A4B6-F4FE-861A-2AD57A08D63D0B58
Blueprint Epigenomics	CD3-positive, CD4-positive, CD8-positive, double positive thymocyte	Naïve-Tcell	EGAD00001002325			TH101	ERS985318	0-5	M	NA	https://www.blueprint-epigenome.eu/index.cfm?p=7BF8A4B6-F4FE-861A-2AD57A08D63D0B58
Blueprint Epigenomics	CD4-positive, alpha-beta T cell	Naïve-Tcell	EGAD00001002460			5.1	ERS392579	50-55	M	Caucasian	https://www.blueprint-epigenome.eu/index.cfm?p=7BF8A4B6-F4FE-861A-2AD57A08D63D0B58
Blueprint Epigenomics	CD4-positive, alpha-beta T cell	Naïve-Tcell	EGAD00001002460			5.2	ERS392580	50-55	M	Caucasian	https://www.blueprint-epigenome.eu/index.cfm?p=7BF8A4B6-F4FE-861A-2AD57A08D63D0B58
Blueprint Epigenomics	CD4-positive, alpha-beta T cell	Naïve-Tcell	EGAD00001002460			145.1	ERS392581	40-45	F	Caucasian	https://www.blueprint-epigenome.eu/index.cfm?p=7BF8A4B6-F4FE-861A-2AD57A08D63D0B58
Blueprint Epigenomics	CD4-positive, alpha-beta T cell	Naïve-Tcell	EGAD00001002460			145.2	ERS392582	40-45	F	Caucasian	https://www.blueprint-epigenome.eu/index.cfm?p=7BF8A4B6-F4FE-861A-2AD57A08D63D0B58
Blueprint Epigenomics	CD4-positive, alpha-beta T cell	Naïve-Tcell	EGAD00001002460			299.1	ERS392583	35-40	M	Caucasian	https://www.blueprint-epigenome.eu/index.cfm?p=7BF8A4B6-F4FE-861A-2AD57A08D63D0B58
Blueprint Epigenomics	CD4-positive, alpha-beta T cell	Naïve-Tcell	EGAD00001002460			299.2	ERS392584	35-40	M	Caucasian	https://www.blueprint-epigenome.eu/index.cfm?p=7BF8A4B6-F4FE-861A-2AD57A08D63D0B58
Blueprint Epigenomics	CD4-positive, alpha-beta T cell	Naïve-Tcell	EGAD00001002460			329.1	ERS392585	70-75	F	Caucasian	https://www.blueprint-epigenome.eu/index.cfm?p=7BF8A4B6-F4FE-861A-2AD57A08D63D0B58
Blueprint Epigenomics	CD4-positive, alpha-beta T cell	Naïve-Tcell	EGAD00001002460			329.2	ERS392586	70-75	F	Caucasian	https://www.blueprint-epigenome.eu/index.cfm?p=7BF8A4B6-F4FE-861A-2AD57A08D63D0B58
Blueprint Epigenomics	CD4-positive, alpha-beta thymocyte	Naïve-Tcell	EGAD00001002483			TH91	ERS985315	0-5	M	NA	https://www.blueprint-epigenome.eu/index.cfm?p=7BF8A4B6-F4FE-861A-2AD57A08D63D0B58
Blueprint Epigenomics	CD4-positive, alpha-beta thymocyte	Naïve-Tcell	EGAD00001002483			TH101	ERS985319	0-5	M	NA	https://www.blueprint-epigenome.eu/index.cfm?p=7BF8A4B6-F4FE-861A-2AD57A08D63D0B58
Blueprint Epigenomics	CD4+ T cell from peripheral blood	Naïve-Tcell	EGAD00001002732			44	CD4_PB_I44	NA	M	NA	https://www.blueprint-epigenome.eu/index.cfm?p=7BF8A4B6-F4FE-861A-2AD57A08D63D0B58
Blueprint Epigenomics	CD4+ T cell from peripheral blood	Naïve-Tcell	EGAD00001002732			45	CD4_PB_I45	NA	M	NA	https://www.blueprint-epigenome.eu/index.cfm?p=7BF8A4B6-F4FE-861A-2AD57A08D63D0B58
Blueprint Epigenomics	CD4+ T cell from peripheral blood	Naïve-Tcell	EGAD00001002732			53	CD4_PB_I53	NA	M	NA	https://www.blueprint-epigenome.eu/index.cfm?p=7BF8A4B6-F4FE-861A-2AD57A08D63D0B58
Blueprint Epigenomics	CD8-positive, alpha-beta T cell	Naïve-Tcell	EGAD00001002496			C0066P	ERS222241	0-5	F	NA	https://www.blueprint-epigenome.eu/index.cfm?p=7BF8A4B6-F4FE-861A-2AD57A08D63D0B58
Blueprint Epigenomics	CD8-positive, alpha-beta T cell	Naïve-Tcell	EGAD00001002496			S00C2F	ERS433791	0-5	M	NA	https://www.blueprint-epigenome.eu/index.cfm?p=7BF8A4B6-F4FE-861A-2AD57A08D63D0B58
Blueprint Epigenomics	CD8-positive, alpha-beta thymocyte	Naïve-Tcell	EGAD00001002370			TH91	ERS985316	0-5	M	NA	https://www.blueprint-epigenome.eu/index.cfm?p=7BF8A4B6-F4FE-861A-2AD57A08D63D0B58
Blueprint Epigenomics	CD8-positive, alpha-beta thymocyte	Naïve-Tcell	EGAD00001002370			TH101	ERS985320	0-5	M	NA	https://www.blueprint-epigenome.eu/index.cfm?p=7BF8A4B6-F4FE-861A-2AD57A08D63D0B58
Blueprint Epigenomics	CD8+ T cell from peripheral blood	Naïve-Tcell	EGAD00001002732			44	CD8_PB_I44	NA	M	NA	https://www.blueprint-epigenome.eu/index.cfm?p=7BF8A4B6-F4FE-861A-2AD57A08D63D0B58
Blueprint Epigenomics	CD8+ T cell from peripheral blood	Naïve-Tcell	EGAD00001002732			45	CD8_PB_I45	NA	M	NA	https://www.blueprint-epigenome.eu/index.cfm?p=7BF8A4B6-F4FE-861A-2AD57A08D63D0B58
Blueprint Epigenomics	CD8+ T cell from peripheral blood	Naïve-Tcell	EGAD00001002732			53	CD8_PB_I53	NA	M	NA	https://www.blueprint-epigenome.eu/index.cfm?p=7BF8A4B6-F4FE-861A-2AD57A08D63D0B58
DEEP	naive T cell	Naïve-Tcell	EGAD00001002527			51_Hf09	51_Hf02_BlTN_Ct	NA	NA	NA	NA
DEEP	naive T cell	Naïve-Tcell	EGAD00001002527			51_Hf02	51_Hf03_BlTN_Ct	45	F	NA	NA
DEEP	naive T cell	Naïve-Tcell	EGAD00001002527			51_Hf03	51_Hf04_BlTN_Ct	45	F	NA	NA
DEEP	naive T cell	Naïve-Tcell	EGAD00001002527			51_Hf04	51_Hf09_BlTN_Ct	45	F	NA	NA
Loyfer et al. 2023 (PMID:36599988) HUJI	Brain-Neuronal	Neuron	GSM5652223(EGAS00001006791)	X	Neuron	ND273	Cortex-Neuron-Z000000TF	38	M	NA	Loyfer et al. 2023 (PMID:36599988) HUJI
Loyfer et al. 2023 (PMID:36599988) HUJI	Brain-Neuronal	Neuron	GSM5652225(EGAS00001006791)	X	Neuron	ND419	Cortex-Neuron-Z0000042F	56	M	NA	Loyfer et al. 2023 (PMID:36599988) HUJI
Loyfer et al. 2023 (PMID:36599988) HUJI	Brain-Neuronal	Neuron	GSM5652226(EGAS00001006791)	X	Neuron	ND418	Cortex-Neuron-Z0000042H	65	F	NA	Loyfer et al. 2023 (PMID:36599988) HUJI
Loyfer et al. 2023 (PMID:36599988) HUJI	Brain-Neuronal	Neuron	GSM5652227(EGAS00001006791)	X	Neuron	ND417	Cortex-Neuron-Z0000042J	25	M	NA	Loyfer et al. 2023 (PMID:36599988) HUJI
Loyfer et al. 2023 (PMID:36599988) HUJI	Brain-Neuronal	Neuron	GSM5652228(EGAS00001006791)	X	Neuron	ND417	Cortex-Neuron-Z0000042M	25	M	NA	Loyfer et al. 2023 (PMID:36599988) HUJI
Loyfer et al. 2023 (PMID:36599988) HUJI	Brain-Neuronal	Neuron	GSM5652229(EGAS00001006791)	X	Neuron	ND416	Cortex-Neuron-Z0000042P	39	M	NA	Loyfer et al. 2023 (PMID:36599988) HUJI
Loyfer et al. 2023 (PMID:36599988) HUJI	Brain-Neuronal	Neuron	GSM5652230(EGAS00001006791)	X	Neuron	ND417	Cortex-Neuron-Z0000042K	25	M	NA	Loyfer et al. 2023 (PMID:36599988) HUJI
Loyfer et al. 2023 (PMID:36599988) HUJI	Brain-Neuronal	Neuron	GSM5652232(EGAS00001006791)	X	Neuron	ND264	Cortex-Neuron-Z000000TD	19	M	NA	Loyfer et al. 2023 (PMID:36599988) HUJI
Loyfer et al. 2023 (PMID:36599988) HUJI	Brain-Neuronal	Neuron	GSM5652224(EGAS00001006791)			KE41	Neuron-Z000000TH	31	M	NA	Loyfer et al. 2023 (PMID:36599988) HUJI
Loyfer et al. 2023 (PMID:36599988) HUJI	Brain-Neuronal	Neuron	GSM5652231(EGAS00001006791)			ND264	Cerebellum-Neuron-Z000000TB	19	M	NA	Loyfer et al. 2023 (PMID:36599988) HUJI
KNIH	Neuron	Neuron	EGAD00001003478	X	Neuron	NA	IPS03_N_ENeuron_WGBS	NA	NA	NA	NA
KNIH	Neuron	Neuron	EGAD00001003475	X	Neuron	NA	IPS06_X_ENeuron_WGBS	6.0-10.1	M	Korean	NA
Loyfer et al. 2023 (PMID:36599988) HUJI	Blood-NK	NK	GSM5652299(EGAS00001006791)	X	Lymphoid	54	Blood-NK-Z000000TM	56	F	White	Loyfer et al. 2023 (PMID:36599988) HUJI
Loyfer et al. 2023 (PMID:36599988) HUJI	Blood-NK	NK	GSM5652300(EGAS00001006791)	X	Lymphoid	51	Blood-NK-Z000000U1	50	M	White	Loyfer et al. 2023 (PMID:36599988) HUJI
Loyfer et al. 2023 (PMID:36599988) HUJI	Blood-NK	NK	GSM5652301(EGAS00001006791)	X	Lymphoid	49	Blood-NK-Z000000UF	55	F	White	Loyfer et al. 2023 (PMID:36599988) HUJI
Blueprint Epigenomics	cytotoxic CD56-dim natural killer cell	NK	EGAD00001002403	X	Lymphoid	C0067N	ERS222243	0-5	F	NA	https://www.blueprint-epigenome.eu/index.cfm?p=7BF8A4B6-F4FE-861A-2AD57A08D63D0B58
Blueprint Epigenomics	cytotoxic CD56-dim natural killer cell	NK	EGAD00001002403	X	Lymphoid	C006G5	ERS222245	70-75	F	NA	https://www.blueprint-epigenome.eu/index.cfm?p=7BF8A4B6-F4FE-861A-2AD57A08D63D0B58
Blueprint Epigenomics	cytotoxic CD56-dim natural killer cell	NK	EGAD00001002403	X	Lymphoid	C002CT	ERS317235	50-55	M	Northern European	https://www.blueprint-epigenome.eu/index.cfm?p=7BF8A4B6-F4FE-861A-2AD57A08D63D0B58
Blueprint Epigenomics	cytotoxic CD56-dim natural killer cell	NK	EGAD00001002403	X	Lymphoid	S01E8O	ERS763560	0-5	M	NA	https://www.blueprint-epigenome.eu/index.cfm?p=7BF8A4B6-F4FE-861A-2AD57A08D63D0B58
Blueprint Epigenomics	Natural killer cell from peripheral blood	NK	EGAD00001002732			44	NK_PB_I44	NA	M	NA	https://www.blueprint-epigenome.eu/index.cfm?p=7BF8A4B6-F4FE-861A-2AD57A08D63D0B58
Blueprint Epigenomics	Natural killer cell from peripheral blood	NK	EGAD00001002732			45	NK_PB_I45	NA	M	NA	https://www.blueprint-epigenome.eu/index.cfm?p=7BF8A4B6-F4FE-861A-2AD57A08D63D0B58
Blueprint Epigenomics	Natural killer cell from peripheral blood	NK	EGAD00001002732			53	NK_PB_I53	NA	M	NA	https://www.blueprint-epigenome.eu/index.cfm?p=7BF8A4B6-F4FE-861A-2AD57A08D63D0B58
Loyfer et al. 2023 (PMID:36599988) HUJI	Brain-Oligodendrocytes	Oligodendrocyte	GSM5652219(EGAS00001006791)			KE42	Oligodendrocytes-Z000000TK	31	M	NA	Loyfer et al. 2023 (PMID:36599988) HUJI
Loyfer et al. 2023 (PMID:36599988) HUJI	Brain-Oligodendrocytes	Oligodendrocyte	GSM5652220(EGAS00001006791)			ND419	Oligodendrocytes-Z0000042E	56	M	NA	Loyfer et al. 2023 (PMID:36599988) HUJI
Loyfer et al. 2023 (PMID:36599988) HUJI	Brain-Oligodendrocytes	Oligodendrocyte	GSM5652221(EGAS00001006791)			ND417	Oligodendrocytes-Z0000042L	25	M	NA	Loyfer et al. 2023 (PMID:36599988) HUJI
Loyfer et al. 2023 (PMID:36599988) HUJI	Brain-Oligodendrocytes	Oligodendrocyte	GSM5652222(EGAS00001006791)			ND416	Oligodendrocytes-Z0000042N	39	M	NA	Loyfer et al. 2023 (PMID:36599988) HUJI
Loyfer et al. 2023 (PMID:36599988) HUJI	Pancreas-Acinar	Pancreas-Acinar-Epi	GSM5652243(EGAS00001006791)	X	Pancreas-Acinar	AFCD035	Pancreas-Acinar-Z000000QX	45	M	NA	Loyfer et al. 2023 (PMID:36599988) HUJI
Loyfer et al. 2023 (PMID:36599988) HUJI	Pancreas-Acinar	Pancreas-Acinar-Epi	GSM5652244(EGAS00001006791)	X	Pancreas-Acinar	H2226	Pancreas-Acinar-Z0000043W	26	F	NA	Loyfer et al. 2023 (PMID:36599988) HUJI
Loyfer et al. 2023 (PMID:36599988) HUJI	Pancreas-Acinar	Pancreas-Acinar-Epi	GSM5652245(EGAS00001006791)	X	Pancreas-Acinar	H2224	Pancreas-Acinar-Z0000043X	19	M	NA	Loyfer et al. 2023 (PMID:36599988) HUJI
Loyfer et al. 2023 (PMID:36599988) HUJI	Pancreas-Acinar	Pancreas-Acinar-Epi	GSM5652246(EGAS00001006791)	X	Pancreas-Acinar	H2220	Pancreas-Acinar-Z0000043Y	23	M	NA	Loyfer et al. 2023 (PMID:36599988) HUJI
Loyfer et al. 2023 (PMID:36599988) HUJI	Pancreas-Duct	Pancreas-Ductal-Epi	GSM5652239(EGAS00001006791)	X	Biliary-Large-Ductal	H2226	Pancreas-Duct-Z0000043T	26	F	NA	Loyfer et al. 2023 (PMID:36599988) HUJI
Loyfer et al. 2023 (PMID:36599988) HUJI	Pancreas-Duct	Pancreas-Ductal-Epi	GSM5652240(EGAS00001006791)	X	Biliary-Large-Ductal	H2224	Pancreas-Duct-Z0000043U	19	M	NA	Loyfer et al. 2023 (PMID:36599988) HUJI
Loyfer et al. 2023 (PMID:36599988) HUJI	Pancreas-Duct	Pancreas-Ductal-Epi	GSM5652241(EGAS00001006791)	X	Biliary-Large-Ductal	H2220	Pancreas-Duct-Z0000043V	23	M	NA	Loyfer et al. 2023 (PMID:36599988) HUJI
Loyfer et al. 2023 (PMID:36599988) HUJI	Pancreas-Duct	Pancreas-Ductal-Epi	GSM5652242(EGAS00001006791)	X	Biliary-Large-Ductal	AFCD035	Pancreas-Duct-Z000000QZ	45	M	NA	Loyfer et al. 2023 (PMID:36599988) HUJI
Loyfer et al. 2023 (PMID:36599988) HUJI	Pancreas-Alpha	Pancreatic-Islet	GSM5652253(EGAS00001006791)	X	Pancreas-Islet	H2207	Pancreas-Alpha-Z00000453	58	F	NA	Loyfer et al. 2023 (PMID:36599988) HUJI
Loyfer et al. 2023 (PMID:36599988) HUJI	Pancreas-Alpha	Pancreatic-Islet	GSM5652254(EGAS00001006791)	X	Pancreas-Islet	H2211	Pancreas-Alpha-Z00000456	43	F	NA	Loyfer et al. 2023 (PMID:36599988) HUJI
Loyfer et al. 2023 (PMID:36599988) HUJI	Pancreas-Alpha	Pancreatic-Islet	GSM5652255(EGAS00001006791)	X	Pancreas-Islet	SCICRC1146	Pancreas-Alpha-Z00000459	58	F	White	Loyfer et al. 2023 (PMID:36599988) HUJI
Loyfer et al. 2023 (PMID:36599988) HUJI	Pancreas-Beta	Pancreatic-Islet	GSM5652250(EGAS00001006791)	X	Pancreas-Islet	H2207	Pancreas-Beta-Z00000452	58	F	NA	Loyfer et al. 2023 (PMID:36599988) HUJI
Loyfer et al. 2023 (PMID:36599988) HUJI	Pancreas-Beta	Pancreatic-Islet	GSM5652251(EGAS00001006791)	X	Pancreas-Islet	H2211	Pancreas-Beta-Z00000455	43	F	NA	Loyfer et al. 2023 (PMID:36599988) HUJI
Loyfer et al. 2023 (PMID:36599988) HUJI	Pancreas-Beta	Pancreatic-Islet	GSM5652252(EGAS00001006791)	X	Pancreas-Islet	SCICRC1146	Pancreas-Beta-Z00000458	58	F	White	Loyfer et al. 2023 (PMID:36599988) HUJI
Loyfer et al. 2023 (PMID:36599988) HUJI	Pancreas-Delta	Pancreatic-Islet	GSM5652247(EGAS00001006791)			H2207	Pancreas-Delta-Z00000451	58	F	NA	Loyfer et al. 2023 (PMID:36599988) HUJI
Loyfer et al. 2023 (PMID:36599988) HUJI	Pancreas-Delta	Pancreatic-Islet	GSM5652248(EGAS00001006791)			H2211	Pancreas-Delta-Z00000454	43	F	NA	Loyfer et al. 2023 (PMID:36599988) HUJI
Loyfer et al. 2023 (PMID:36599988) HUJI	Pancreas-Delta	Pancreatic-Islet	GSM5652249(EGAS00001006791)			SCICRC1146	Pancreas-Delta-Z00000457	58	F	White	Loyfer et al. 2023 (PMID:36599988) HUJI
KNIH	Pancreatic islet cell	Pancreatic-Islet	EGAD00001002750			KEP20140001	KNIH_001_genomic_DNA	26-30	F	Korean	NA
KNIH	Pancreatic islet cell	Pancreatic-Islet	EGAD00001002750			KEP20140002	KNIH_002_genomic_DNA	36-40	F	Korean	NA
KNIH	Pancreatic islet cell	Pancreatic-Islet	EGAD00001002751			KEP20140003	KNIH_003_genomic_DNA	76-80	F	Korean	NA
KNIH	Pancreatic islet cell	Pancreatic-Islet	EGAD00001002752			KEP20140004	KNIH_004_genomic_DNA	51-55	M	Korean	NA
KNIH	Pancreatic islet cell	Pancreatic-Islet	EGAD00001002753			KEP20140005	KNIH_005_genomic_DNA	61-65	M	Korean	NA
KNIH	Pancreatic islet cell	Pancreatic-Islet	EGAD00001002754			KEP20140003	KNIH_006_genomic_DNA	61-65	F	Korean	NA
KNIH	Pancreatic islet cell	Pancreatic-Islet	EGAD00001002754			KEP20140010	DB31_N_Alpha_WGBS	36-40	F	Korean	NA
Pidsley et al. 2017 (PMID:27717381)	Prostate epitheliim	Prostate-Epi	PRJNA342657	X	Prostate-Epi	SAMN05763079	SRX2159831	adult	M	NA	NA
Pidsley et al. 2017 (PMID:27717381)	Prostate epitheliim	Prostate-Epi	PRJNA342657	X	Prostate-Epi	SAMN05763078	SRX2159832	adult	M	NA	NA
Pidsley et al. 2017 (PMID:27717381)	Prostate epitheliim	Prostate-Epi	PRJNA342657	X	Prostate-Epi	SAMN05763076	SRX2159833	adult	M	NA	NA
Pidsley et al. 2017 (PMID:27717381)	Prostate epitheliim	Prostate-Epi	PRJNA342657	X	Prostate-Epi	SAMN05763077	SRX2159834	adult	M	NA	NA
Loyfer et al. 2023 (PMID:36599988) HUJI	Prostate-Epithelium	Prostate-Epi	GSM5652338(EGAS00001006791)			85	Prostate-Epithelium-Z000000RV	54	M	White	Loyfer et al. 2023 (PMID:36599988) HUJI
Loyfer et al. 2023 (PMID:36599988) HUJI	Prostate-Epithelium	Prostate-Epi	GSM5652339(EGAS00001006791)			77	Prostate-Epithelium-Z000000S3	75	M	White	Loyfer et al. 2023 (PMID:36599988) HUJI
Loyfer et al. 2023 (PMID:36599988) HUJI	Prostate-Epithelium	Prostate-Epi	GSM5652340(EGAS00001006791)			73	Prostate-Epithelium-Z0000045F	83	M	White	Loyfer et al. 2023 (PMID:36599988) HUJI
Loyfer et al. 2023 (PMID:36599988) HUJI	Prostate-Epithelium	Prostate-Epi	GSM5652341(EGAS00001006791)			133	Prostate-Epithelium-Z0000045G	76	M	White	Loyfer et al. 2023 (PMID:36599988) HUJI
AMED-CREST / NBDC	Endometrial epithelium	Reproductive-Epi	JGAX00000011793			JKU011	JKU011_WGBS	47	F	Japanese	NA
AMED-CREST / NBDC	Endometrial epithelium	Reproductive-Epi	JGAX00000011784			JKU009	JKU0009_WGBS	49	F	Japanese	NA
Loyfer et al. 2023 (PMID:36599988) HUJI	Endometrium-Epithelium	Reproductive-Epi	GSM5652271(EGAS00001006791)			EDM44	Endometrium-Epithelium-Z00000434	29	F	White	Loyfer et al. 2023 (PMID:36599988) HUJI
Loyfer et al. 2023 (PMID:36599988) HUJI	Endometrium-Epithelium	Reproductive-Epi	GSM5652272(EGAS00001006791)			EDM41A	Endometrium-Epithelium-Z00000435	42	F	White	Loyfer et al. 2023 (PMID:36599988) HUJI
Loyfer et al. 2023 (PMID:36599988) HUJI	Endometrium-Epithelium	Reproductive-Epi	GSM5652273(EGAS00001006791)			EDM21A	Endometrium-Epithelium-Z0000043S	29	F	White	Loyfer et al. 2023 (PMID:36599988) HUJI
Loyfer et al. 2023 (PMID:36599988) HUJI	Fallopien-tubes-Epithelium	Reproductive-Epi	GSM5652267(EGAS00001006791)			104	Fallopian-Epithelium-Z000000Q7	36	F	White	Loyfer et al. 2023 (PMID:36599988) HUJI
Loyfer et al. 2023 (PMID:36599988) HUJI	Fallopien-tubes-Epithelium	Reproductive-Epi	GSM5652268(EGAS00001006791)			74	Fallopian-Epithelium-Z000000S9	50	F	White	Loyfer et al. 2023 (PMID:36599988) HUJI
Loyfer et al. 2023 (PMID:36599988) HUJI	Fallopien-tubes-Epithelium	Reproductive-Epi	GSM5652269(EGAS00001006791)			30	Fallopian-Epithelium-Z000000UV	46	F	White	Loyfer et al. 2023 (PMID:36599988) HUJI
Loyfer et al. 2023 (PMID:36599988) HUJI	Ovary-Epithelium	Reproductive-Epi	GSM5652270(EGAS00001006791)			122	Ovary-Epithelium-Z000000QT	72	F	White	Loyfer et al. 2023 (PMID:36599988) HUJI
CEEHRC	Skeletal muscle	Skeletal-Muscle	EGAD00001001288	X	Skeletal-Muscle	McGill0019	MS001901	23	F	Caucasian	NA
CEEHRC	Skeletal muscle	Skeletal-Muscle	EGAD00001001288	X	Skeletal-Muscle	McGill0033	MS003301	16	F	Caucasian	NA
CEEHRC	Skeletal muscle	Skeletal-Muscle	EGAD00001001288	X	Skeletal-Muscle	McGill0037	MS003701	NA	M	Caucasian	NA
CEEHRC	Skeletal muscle	Skeletal-Muscle	EGAD00001001288	X	Skeletal-Muscle	McGill0039	MS003901	NA	M	Caucasian	NA
CEEHRC	Skeletal muscle	Skeletal-Muscle	EGAD00001001288	X	Skeletal-Muscle	McGill0049	MS004901	4	F	Caucasian	NA
Loyfer et al. 2023 (PMID:36599988) HUJI	Skeletal-muscle-Striated-muscle	Skeletal-Muscle	GSM5652205(EGAS00001006791)	X	Skeletal-Muscle	228A-1	Skeletal-Muscle-Z00000427	59	F	White	Loyfer et al. 2023 (PMID:36599988) HUJI
Loyfer et al. 2023 (PMID:36599988) HUJI	Skeletal-muscle-Striated-muscle	Skeletal-Muscle	GSM5652206(EGAS00001006791)	X	Skeletal-Muscle	222-1	Skeletal-Muscle-Z00000429	34	M	White	Loyfer et al. 2023 (PMID:36599988) HUJI
Loyfer et al. 2023 (PMID:36599988) HUJI	Jejunum-Endocrine	Small-Intestine-Epi	GSM5652382(EGAS00001006791)			198	Small-int-Endocrine-Z00000436	63	M	White	Loyfer et al. 2023 (PMID:36599988) HUJI
Loyfer et al. 2023 (PMID:36599988) HUJI	Jejunum-Epithelium	Small-Intestine-Epi	GSM5652378(EGAS00001006791)	X	Intestine-Colon-Epi	198	Small-int-Epithelium-Z0000042V	63	M	White	Loyfer et al. 2023 (PMID:36599988) HUJI
Loyfer et al. 2023 (PMID:36599988) HUJI	Small-intestine-Epithelium	Small-Intestine-Epi	GSM5652379(EGAS00001006791)	X	Intestine-Colon-Epi	87	Small-int-Epithelium-Z000000RT	65	M	White	Loyfer et al. 2023 (PMID:36599988) HUJI
Loyfer et al. 2023 (PMID:36599988) HUJI	Small-intestine-Epithelium	Small-Intestine-Epi	GSM5652380(EGAS00001006791)	X	Intestine-Colon-Epi	58	Small-int-Epithelium-Z000000UW	78	F	White	Loyfer et al. 2023 (PMID:36599988) HUJI
Loyfer et al. 2023 (PMID:36599988) HUJI	Small-intestine-Epithelium	Small-Intestine-Epi	GSM5652381(EGAS00001006791)	X	Intestine-Colon-Epi	41	Small-int-Epithelium-Z000000UY	72	F	White	Loyfer et al. 2023 (PMID:36599988) HUJI
Loyfer et al. 2023 (PMID:36599988) HUJI	Aorta-Smooth-muscle	Smooth-Muscle	GSM5652207(EGAS00001006791)			AOSMC/335663	Aorta-Smooth-Muscle-Z0000041U	22	M	White	Loyfer et al. 2023 (PMID:36599988) HUJI
Loyfer et al. 2023 (PMID:36599988) HUJI	Bladder-Smooth-muscle	Smooth-Muscle	GSM5652209(EGAS00001006791)			BdSMC/198879	Bladder-Smooth-Muscle-Z0000041Z	51	F	Black	Loyfer et al. 2023 (PMID:36599988) HUJI
Loyfer et al. 2023 (PMID:36599988) HUJI	Bronchial-Smooth-muscle	Smooth-Muscle	GSM5652211(EGAS00001006791)			BSMC/581076	Lung-Bronchus-Smooth-Muscle-Z00000421	57	M	Hisp	Loyfer et al. 2023 (PMID:36599988) HUJI
Loyfer et al. 2023 (PMID:36599988) HUJI	Cornary-artery-Smooth-muscle	Smooth-Muscle	GSM5652208(EGAS00001006791)			CASMC/313605	Coronary-Artery-Smooth-Muscle-Z00000420	17	F	White	Loyfer et al. 2023 (PMID:36599988) HUJI
Loyfer et al. 2023 (PMID:36599988) HUJI	Prostate-Smooth-muscle	Smooth-Muscle	GSM5652210(EGAS00001006791)			PRSMC/742808	Prostate-Smooth-Muscle-Z0000041Y	26	M	White	Loyfer et al. 2023 (PMID:36599988) HUJI
ENCODE	Smooth muscle	Smooth-Muscle	ENCSR116JEF			ENCSR076OHG	ENCBS971VGF	NA	NA	NA	NA
ENCODE	Smooth muscle	Smooth-Muscle	ENCSR116JEF			ENCSR959RNH	ENCBS780PCJ	NA	NA	NA	NA
Loyfer et al. 2023 (PMID:36599988) HUJI	Thyroid-Epithelium	Thyroid-Epi	GSM5652264(EGAS00001006791)			208	Thyroid-Epithelium-Z0000042S	28	F	White	Loyfer et al. 2023 (PMID:36599988) HUJI
Loyfer et al. 2023 (PMID:36599988) HUJI	Thyroid-Epithelium	Thyroid-Epi	GSM5652265(EGAS00001006791)			193	Thyroid-Epithelium-Z0000042T	40	F	White	Loyfer et al. 2023 (PMID:36599988) HUJI
Loyfer et al. 2023 (PMID:36599988) HUJI	Thyroid-Epithelium	Thyroid-Epi	GSM5652266(EGAS00001006791)			190	Thyroid-Epithelium-Z0000042U	35	F	White	Loyfer et al. 2023 (PMID:36599988) HUJI
Loyfer et al. 2023 (PMID:36599988) HUJI	Colon-Macrophages	Tissue-Reisdent-Immune	GSM5652305(EGAS00001006791)			169	Colon-Macrophages-Z00000444	79	F	White	Loyfer et al. 2023 (PMID:36599988) HUJI
Loyfer et al. 2023 (PMID:36599988) HUJI	Colon-Macrophages	Tissue-Reisdent-Immune	GSM5652306(EGAS00001006791)			169	Colon-Macrophages-Z00000446	79	F	White	Loyfer et al. 2023 (PMID:36599988) HUJI
in-house(GSE262275)	Liver-Immune-HHK-A	Tissue-Reisdent-Immune	GSE262275	X	Myeloid	Kupffer-JNA	GSM8162514	52	M	Hispanic	CD45+/CD68+/CD11B+
in-house(GSE262275)	Liver-Immune-HHK-B	Tissue-Reisdent-Immune	GSE262275	X	Myeloid	Kupffer-QGJ	GSM8162515	47	M	White	CD45+/CD68+/CD11B+
Loyfer et al. 2023 (PMID:36599988) HUJI	Liver-Macrophages	Tissue-Reisdent-Immune	GSM5652307(EGAS00001006791)	X	Myeloid	sigma_kupffer1	Liver-Macrophages-Z0000043P	43	M	NA	Loyfer et al. 2023 (PMID:36599988) HUJI
Loyfer et al. 2023 (PMID:36599988) HUJI	Lung-alveolar-Macrophages	Tissue-Reisdent-Immune	GSM5652308(EGAS00001006791)			161	Lung-Alveolar-Macrophages-Z00000448	64	M	White	Loyfer et al. 2023 (PMID:36599988) HUJI
Loyfer et al. 2023 (PMID:36599988) HUJI	Lung-alveolar-Macrophages	Tissue-Reisdent-Immune	GSM5652309(EGAS00001006791)			148	Lung-Alveolar-Macrophages-Z0000044C	70	M	White	Loyfer et al. 2023 (PMID:36599988) HUJI
Loyfer et al. 2023 (PMID:36599988) HUJI	Lung-interstitial-Macrophages	Tissue-Reisdent-Immune	GSM5652310(EGAS00001006791)			161	Lung-Interstitial-Macrophages-Z00000447	64	M	White	Loyfer et al. 2023 (PMID:36599988) HUJI
Loyfer et al. 2023 (PMID:36599988) HUJI	Lung-interstitial-Macrophages	Tissue-Reisdent-Immune	GSM5652311(EGAS00001006791)			148	Lung-Interstitial-Macrophages-Z0000044D	70	M	White	Loyfer et al. 2023 (PMID:36599988) HUJI
Loyfer et al. 2023 (PMID:36599988) HUJI	Lung-interstitial-Macrophages	Tissue-Reisdent-Immune	GSM5652312(EGAS00001006791)			143	Lung-Interstitial-Macrophages-Z0000044E	70	F	White	Loyfer et al. 2023 (PMID:36599988) HUJI
Loyfer et al. 2023 (PMID:36599988) HUJI	Tongue-Epithelium	Tonsil-Epi	GSM5652327(EGAS00001006791)			118	Tongue-Epithelium-Z000000QV	65	F	White	Loyfer et al. 2023 (PMID:36599988) HUJI
Loyfer et al. 2023 (PMID:36599988) HUJI	Tongue-Epithelium	Tonsil-Epi	GSM5652328(EGAS00001006791)			150	Tongue-Epithelium-Z00000449	59	M	White	Loyfer et al. 2023 (PMID:36599988) HUJI
Loyfer et al. 2023 (PMID:36599988) HUJI	Tongue-Epithelium	Tonsil-Epi	GSM5652329(EGAS00001006791)			185	Tongue-Epithelium-Z0000044F	70	M	White	Loyfer et al. 2023 (PMID:36599988) HUJI
Loyfer et al. 2023 (PMID:36599988) HUJI	Tongue-Epithelium	Tonsil-Epi	GSM5652330(EGAS00001006791)			150	Tongue_base-Epithelium-Z0000044B	59	M	White	Loyfer et al. 2023 (PMID:36599988) HUJI
Loyfer et al. 2023 (PMID:36599988) HUJI	Tonsil-palatine-Epithelium	Tonsil-Epi	GSM5652322(EGAS00001006791)			94	Tonsil-Palatine-Epithelium-Z000000QF	27	M	White	Loyfer et al. 2023 (PMID:36599988) HUJI
Loyfer et al. 2023 (PMID:36599988) HUJI	Tonsil-palatine-Epithelium	Tonsil-Epi	GSM5652323(EGAS00001006791)			92	Tonsil-Palatine-Epithelium-Z000000RP	36	F	White	Loyfer et al. 2023 (PMID:36599988) HUJI
Loyfer et al. 2023 (PMID:36599988) HUJI	Tonsil-palatine-Epithelium	Tonsil-Epi	GSM5652324(EGAS00001006791)			90	Tonsil-Palatine-Epithelium-Z000000RR	20	M	White	Loyfer et al. 2023 (PMID:36599988) HUJI
Loyfer et al. 2023 (PMID:36599988) HUJI	Tonsil-pharyngeal-Epithelium	Tonsil-Epi	GSM5652325(EGAS00001006791)			100	Tonsil-Pharyngeal-Epithelium-Z000000Q9	37	F	White	Loyfer et al. 2023 (PMID:36599988) HUJI
Loyfer et al. 2023 (PMID:36599988) HUJI	Tonsil-pharyngeal-Epithelium	Tonsil-Epi	GSM5652326(EGAS00001006791)			79	Tonsil-Pharyngeal-Epithelium-Z000000S1	3	F	White	Loyfer et al. 2023 (PMID:36599988) HUJI
Legend UMAP Group - samples assigned to a group were assessed using unsupervised hierarchical clustering analysis Included in Atlas - samples with an 'X' were used to find cell-type specific DMBS References: 1. Dong, X. et al. Global, integrated analysis of methylomes and transcriptomes from laser capture microdissected bronchial and alveolar cells in human lung. Epigenetics 13, 1–22 (2018). 2. G…

## Sheet: Supplementary Data 3
Supplementary Data 3. Identified liver cell-type specific methylation blocks.
chr	start	end	startCpG	endCpG	label	name	#CpGs	bp	target AMF range	background AMF range	margin	direction	anno	gene
chr2	174890567	174890809	3820099	3820118	Stellate	chr2:174890567-174890809	19CpGs	242bp	0.07-0.13	0.86-0.98	-0.73	-	Intergenic	SP3
chr20	48600437	48600907	25567253	25567269	Stellate	chr20:48600437-48600907	16CpGs	470bp	0.09-0.11	0.81-0.97	-0.7	-	exon,intron	SNAI1
chr1	15541182	15541340	287449	287460	Stellate	chr1:15541182-15541340	11CpGs	158bp	0.09-0.12	0.81-0.97	-0.69	-	intron	TMEM51
chr2	130344279	130344643	3488843	3488853	Stellate	chr2:130344279-130344643	10CpGs	364bp	0.03-0.04	0.73-0.95	-0.69	-	Intergenic	LOC389033
chr6	109274387	109274515	9979683	9979695	Stellate	chr6:109274387-109274515	12CpGs	128bp	0.05-0.13	0.81-0.97	-0.68	-	exon	ARMC2
chr6	125583698	125584141	10092663	10092673	Stellate	chr6:125583698-125584141	10CpGs	443bp	0.05-0.1	0.76-0.97	-0.66	-	exon,intron	TPD52L1
chr1	228562437	228562569	2060663	2060671	Stellate	chr1:228562437-228562569	8CpGs	132bp	0.04-0.07	0.71-0.96	-0.64	-	intron	OBSCN
chr2	174890420	174890539	3820089	3820098	Stellate	chr2:174890420-174890539	9CpGs	119bp	0.08-0.13	0.77-0.98	-0.64	-	Intergenic	SP3
chr17	78808028	78808451	23267385	23267404	Stellate	chr17:78808028-78808451	19CpGs	423bp	0.19-0.22	0.86-0.96	-0.64	-	intron	RPTOR
chr19	10927122	10928380	24304593	24304635	Stellate	chr19:10927122-10928380	42CpGs	1258bp	0.08-0.23	0.87-0.96	-0.64	-	TTS,intron,promoter-TSS	DNM2,MIR199A1
chr2	239860016	239860285	4381091	4381100	Stellate	chr2:239860016-239860285	9CpGs	269bp	0.03-0.11	0.74-0.94	-0.63	-	Intergenic	FLJ43879
chr1	4221441	4221486	108684	108688	Stellate	chr1:4221441-4221486	4CpGs	45bp	0.07-0.16	0.78-0.97	-0.62	-	Intergenic	LOC728716
chr9	136371056	136371317	14506849	14506861	Stellate	chr9:136371056-136371317	12CpGs	261bp	0.03-0.08	0.7-0.96	-0.62	-	Intergenic	TMEM8C
chr16	87260962	87261334	22101345	22101358	Stellate	chr16:87260962-87261334	13CpGs	372bp	0.13-0.14	0.76-0.96	-0.62	-	Intergenic	C16orf95
chr5	178702730	178702927	9010510	9010521	Stellate	chr5:178702730-178702927	11CpGs	197bp	0.07-0.1	0.71-0.97	-0.61	-	intron	ADAMTS2
chr12	124514696	124514989	18403284	18403294	Stellate	chr12:124514696-124514989	10CpGs	293bp	0.11-0.13	0.74-0.96	-0.61	-	intron	ZNF664-FAM101A
chr16	88096793	88097336	22122636	22122655	Stellate	chr16:88096793-88097336	19CpGs	543bp	0.12-0.17	0.77-0.96	-0.6	-	intron	BANP
chr2	238187070	238187250	4354317	4354326	Stellate	chr2:238187070-238187250	9CpGs	180bp	0.06-0.2	0.78-0.96	-0.58	-	Intergenic	COL6A3
chr5	121646014	121646577	8464611	8464623	Stellate	chr5:121646014-121646577	12CpGs	563bp	0.13-0.24	0.81-0.96	-0.57	-	Intergenic	SNCAIP
chr7	944467	944655	10554837	10554850	Stellate	chr7:944467-944655	13CpGs	188bp	0.02-0.08	0.65-0.94	-0.57	-	intron	ADAP1
chr11	6342609	6342882	16095387	16095397	Stellate	chr11:6342609-6342882	10CpGs	273bp	0.07-0.15	0.72-0.97	-0.57	-	Intergenic,promoter-TSS	PRKCDBP
chr16	88121144	88121410	22123366	22123380	Stellate	chr16:88121144-88121410	14CpGs	266bp	0.05-0.07	0.64-0.95	-0.57	-	Intergenic	BANP
chr9	139256433	139256703	14576379	14576394	Stellate	chr9:139256433-139256703	15CpGs	270bp	0.31-0.35	0.9-0.97	-0.55	-	exon	DNLZ
chr16	87261416	87261576	22101360	22101369	Stellate	chr16:87261416-87261576	9CpGs	160bp	0-0.01	0.56-0.96	-0.55	-	Intergenic	C16orf95
chr17	47591494	47591602	22854936	22854946	Stellate	chr17:47591494-47591602	10CpGs	108bp	0.08-0.13	0.68-0.96	-0.55	-	exon	NGFR
chr8	12958027	12958658	12275222	12275237	Stellate	chr8:12958027-12958658	15CpGs	631bp	0.26-0.3	0.83-0.98	-0.53	-	intron	DLC1
chr8	96572161	96572434	12945046	12945049	Stellate	chr8:96572161-96572434	3CpGs	273bp	0.02-0.07	0.6-0.95	-0.53	-	intron	LOC100616530
chr16	88953346	88953445	22148139	22148147	Stellate	chr16:88953346-88953445	8CpGs	99bp	0.24-0.3	0.83-0.97	-0.53	-	intron	CBFA2T3
chr17	48262675	48263001	22866037	22866046	Stellate	chr17:48262675-48263001	9CpGs	326bp	0.15-0.18	0.71-0.95	-0.53	-	exon	COL1A1
chr19	11276278	11277072	24313347	24313365	Stellate	chr19:11276278-11277072	18CpGs	794bp	0.14-0.27	0.8-0.97	-0.53	-	exon	KANK2
chr1	115826123	115826716	1255581	1255606	Stellate	chr1:115826123-115826716	25CpGs	593bp	0.18-0.31	0.83-0.96	-0.52	-	Intergenic	NGF
chr12	9478964	9479222	17402159	17402167	Stellate	chr12:9478964-9479222	8CpGs	258bp	0.14-0.15	0.67-0.96	-0.52	-	Intergenic	LOC642846
chr20	48600915	48601197	25567269	25567274	Stellate	chr20:48600915-48601197	5CpGs	282bp	0-0	0.52-0.92	-0.52	-	intron	SNAI1
chr2	10501114	10501274	2414648	2414656	Stellate	chr2:10501114-10501274	8CpGs	160bp	0.18-0.24	0.75-0.97	-0.51	-	intron	HPCAL1
chr10	131813008	131813140	15904948	15904957	Stellate	chr10:131813008-131813140	9CpGs	132bp	0.11-0.22	0.73-0.93	-0.51	-	Intergenic	EBF3
chr19	48796188	48796381	24875643	24875647	Stellate	chr19:48796188-48796381	4CpGs	193bp	0.1-0.2	0.71-0.94	-0.51	-	Intergenic	ZNF114
chr11	66082319	66083485	16612424	16612454	Stellate	chr11:66082319-66083485	30CpGs	1166bp	0.2-0.33	0.83-0.96	-0.5	-	exon	CD248
chr16	81520178	81520532	22005749	22005760	Stellate	chr16:81520178-81520532	11CpGs	354bp	0.07-0.11	0.61-0.96	-0.5	-	intron	CMIP
chr17	48263099	48264061	22866049	22866080	Stellate	chr17:48263099-48264061	31CpGs	962bp	0.24-0.39	0.89-0.97	-0.5	-	intron	COL1A1
chr18	74770702	74770884	23959975	23959983	Stellate	chr18:74770702-74770884	8CpGs	182bp	0.1-0.26	0.76-0.98	-0.5	-	intron	MBP
chr2	241775956	241776182	4419117	4419120	Stellate	chr2:241775956-241776182	3CpGs	226bp	0.01-0.01	0.5-0.9	-0.49	-	Intergenic	AGXT
chr7	151454227	151454674	11973599	11973606	Stellate	chr7:151454227-151454674	7CpGs	447bp	0.05-0.19	0.68-0.95	-0.49	-	intron	PRKAG2
chr9	137573337	137573502	14535744	14535750	Stellate	chr9:137573337-137573502	6CpGs	165bp	0.12-0.21	0.7-0.96	-0.49	-	intron	COL5A1
chr1	879443	879810	10248	10258	Stellate	chr1:879443-879810	10CpGs	367bp	0.22-0.32	0.8-0.95	-0.48	-	TTS	NOC2L
chr4	151176913	151177083	7214768	7214774	Stellate	chr4:151176913-151177083	6CpGs	170bp	0.15-0.31	0.79-0.97	-0.48	-	intron	DCLK2
chr7	1952399	1952724	10587729	10587750	Stellate	chr7:1952399-1952724	21CpGs	325bp	0.07-0.14	0.62-0.95	-0.48	-	intron	MAD1L1
chr7	1953582	1954011	10587779	10587798	Stellate	chr7:1953582-1954011	19CpGs	429bp	0.33-0.43	0.91-0.97	-0.48	-	intron	MAD1L1
chr8	141619566	141619640	13297915	13297923	Stellate	chr8:141619566-141619640	8CpGs	74bp	0.14-0.16	0.64-0.96	-0.48	-	intron	AGO2
chr15	67457630	67458134	20696120	20696143	Stellate	chr15:67457630-67458134	23CpGs	504bp	0.18-0.24	0.72-0.97	-0.48	-	promoter-TSS	SMAD3
chr16	67863340	67864025	21838081	21838089	Stellate	chr16:67863340-67864025	8CpGs	685bp	0.24-0.34	0.82-0.96	-0.48	-	exon	CENPT
chr2	168614623	168615088	3762387	3762394	Stellate	chr2:168614623-168615088	7CpGs	465bp	0.1-0.19	0.66-0.96	-0.47	-	Intergenic	B3GALT1
chr5	114428292	114428411	8417953	8417959	Stellate	chr5:114428292-114428411	6CpGs	119bp	0.22-0.3	0.77-0.96	-0.47	-	Intergenic	TRIM36
chr6	22568625	22569458	9300211	9300223	Stellate	chr6:22568625-22569458	12CpGs	833bp	0.33-0.34	0.81-0.97	-0.47	-	promoter-TSS	HDGFL1
chr10	22046651	22046989	14889514	14889526	Stellate	chr10:22046651-22046989	12CpGs	338bp	0.19-0.25	0.72-0.96	-0.47	-	intron	DNAJC1
chr17	80627453	80627630	23325118	23325123	Stellate	chr17:80627453-80627630	5CpGs	177bp	0.2-0.3	0.77-0.98	-0.47	-	intron	RAB40B
chr1	6561079	6561387	146754	146766	Stellate	chr1:6561079-6561387	12CpGs	308bp	0.14-0.29	0.75-0.96	-0.46	-	intron	PLEKHG5
chr8	26496476	26496642	12409767	12409771	Stellate	chr8:26496476-26496642	4CpGs	166bp	0.03-0.05	0.51-0.93	-0.46	-	intron	DPYSL2
chr11	66083499	66083542	16612454	16612457	Stellate	chr11:66083499-66083542	3CpGs	43bp	0.03-0.06	0.52-0.95	-0.46	-	exon	CD248
chr1	4000264	4000434	105035	105039	Stellate	chr1:4000264-4000434	4CpGs	170bp	0.03-0.11	0.56-0.91	-0.45	-	promoter-TSS	LOC728716
chr1	235035579	235036202	2134733	2134756	Stellate	chr1:235035579-235036202	23CpGs	623bp	0.24-0.45	0.9-0.97	-0.45	-	Intergenic	LOC100506810
chr6	170557413	170557497	10520996	10521005	Stellate	chr6:170557413-170557497	9CpGs	84bp	0.01-0.03	0.48-0.96	-0.45	-	Intergenic	LOC154449
chr7	1162971	1163186	10563249	10563262	Stellate	chr7:1162971-1163186	13CpGs	215bp	0.05-0.11	0.56-0.95	-0.45	-	intron	C7orf50
chr10	105210243	105210441	15631045	15631051	Stellate	chr10:105210243-105210441	6CpGs	198bp	0.3-0.36	0.81-0.96	-0.45	-	intron	CALHM2
chr20	30432679	30432911	25338374	25338382	Stellate	chr20:30432679-30432911	8CpGs	232bp	0.1-0.15	0.6-0.94	-0.45	-	exon	FOXS1
chr21	44089077	44089182	26081640	26081646	Stellate	chr21:44089077-44089182	6CpGs	105bp	0.17-0.25	0.7-0.97	-0.45	-	intron	PDE9A
chr1	230249982	230250208	2084054	2084062	Stellate	chr1:230249982-230250208	8CpGs	226bp	0.14-0.26	0.7-0.97	-0.44	-	intron	GALNT2
chr2	111917926	111918773	3316621	3316628	Stellate	chr2:111917926-111918773	7CpGs	847bp	0.25-0.32	0.76-0.97	-0.44	-	intron	BCL2L11
chr3	141162003	141163508	5601061	5601088	Stellate	chr3:141162003-141163508	27CpGs	1505bp	0.34-0.44	0.88-0.97	-0.44	-	exon	ZBTB38
chr4	7252406	7252653	6212188	6212202	Stellate	chr4:7252406-7252653	14CpGs	247bp	0.1-0.22	0.66-0.96	-0.44	-	intron	SORCS2
chr6	170364726	170364807	10516031	10516036	Stellate	chr6:170364726-170364807	5CpGs	81bp	0.18-0.27	0.71-0.96	-0.44	-	Intergenic	LINC00242
chr7	616047	616267	10544825	10544837	Stellate	chr7:616047-616267	12CpGs	220bp	0.38-0.42	0.86-0.96	-0.44	-	intron	PRKAR1B
chr7	1938694	1939034	10587243	10587258	Stellate	chr7:1938694-1939034	15CpGs	340bp	0.36-0.37	0.81-0.97	-0.44	-	intron	MAD1L1
chr7	4307342	4307588	10634362	10634373	Stellate	chr7:4307342-4307588	11CpGs	246bp	0.28-0.37	0.81-0.96	-0.44	-	exon	SDK1
chr11	1891557	1891711	16036727	16036733	Stellate	chr11:1891557-1891711	6CpGs	154bp	0.14-0.27	0.71-0.96	-0.44	-	promoter-TSS	LSP1
chr11	2746476	2746607	16055924	16055931	Stellate	chr11:2746476-2746607	7CpGs	131bp	0.25-0.26	0.7-0.97	-0.44	-	intron	KCNQ1
chr11	76290451	76290615	16770069	16770073	Stellate	chr11:76290451-76290615	4CpGs	164bp	0-0	0.44-0.91	-0.44	-	Intergenic	LRRC32
chr17	75350648	75350864	23191541	23191550	Stellate	chr17:75350648-75350864	9CpGs	216bp	0.14-0.16	0.6-0.99	-0.44	-	intron	SEPT9
chr5	78094418	78094843	8180666	8180672	Stellate	chr5:78094418-78094843	6CpGs	425bp	0.28-0.35	0.78-0.98	-0.43	-	intron	ARSB
chr7	133764402	133765654	11792112	11792122	Stellate	chr7:133764402-133765654	10CpGs	1252bp	0.31-0.39	0.82-0.96	-0.43	-	Intergenic	LRGUK
chr11	70127215	70127611	16689827	16689835	Stellate	chr11:70127215-70127611	8CpGs	396bp	0.13-0.19	0.62-0.96	-0.43	-	intron	PPFIA1
chr16	88953504	88953682	22148147	22148157	Stellate	chr16:88953504-88953682	10CpGs	178bp	0.09-0.11	0.54-0.97	-0.43	-	intron	CBFA2T3
chr20	30432954	30433034	25338383	25338394	Stellate	chr20:30432954-30433034	11CpGs	80bp	0.18-0.23	0.66-0.97	-0.43	-	exon	FOXS1
chr22	44136430	44136773	26605201	26605212	Stellate	chr22:44136430-44136773	11CpGs	343bp	0.17-0.25	0.68-0.96	-0.43	-	intron	EFCAB6
chr2	1800604	1800717	2312879	2312885	Stellate	chr2:1800604-1800717	6CpGs	113bp	0.32-0.32	0.74-0.95	-0.42	-	intron	MYT1L
chr2	241776193	241776352	4419120	4419132	Stellate	chr2:241776193-241776352	12CpGs	159bp	0.04-0.09	0.51-0.94	-0.42	-	Intergenic	AGXT
chr6	2579510	2579743	9085944	9085956	Stellate	chr6:2579510-2579743	12CpGs	233bp	0.2-0.34	0.76-0.97	-0.42	-	Intergenic	C6orf195
chr6	170364824	170364924	10516036	10516041	Stellate	chr6:170364824-170364924	5CpGs	100bp	0.05-0.07	0.49-0.91	-0.42	-	Intergenic	LINC00242
chr7	667934	668383	10546337	10546359	Stellate	chr7:667934-668383	22CpGs	449bp	0.42-0.46	0.88-0.97	-0.42	-	intron	PRKAR1B
chr8	144935763	144936073	13370511	13370522	Stellate	chr8:144935763-144936073	11CpGs	310bp	0.09-0.18	0.6-0.97	-0.42	-	Intergenic,exon	EPPK1
chr9	135385759	135386053	14487174	14487186	Stellate	chr9:135385759-135386053	12CpGs	294bp	0.09-0.25	0.67-0.95	-0.42	-	intron	C9orf171
chr11	6519419	6519581	16097627	16097630	Stellate	chr11:6519419-6519581	3CpGs	162bp	0.16-0.3	0.72-0.97	-0.42	-	exon	DNHD1
chr11	8679755	8680285	16116367	16116379	Stellate	chr11:8679755-8680285	12CpGs	530bp	0.23-0.29	0.71-0.95	-0.42	-	intron	TRIM66
chr12	124895805	124896145	18410873	18410886	Stellate	chr12:124895805-124896145	13CpGs	340bp	0.07-0.26	0.68-0.96	-0.42	-	intron	NCOR2
chr14	69418707	69419016	19769272	19769277	Stellate	chr14:69418707-69419016	5CpGs	309bp	0.04-0.12	0.54-0.96	-0.42	-	intron	ACTN1
chr16	20722204	20723122	21431638	21431648	Stellate	chr16:20722204-20723122	10CpGs	918bp	0.21-0.35	0.77-0.97	-0.42	-	Intergenic	ACSM1
chr17	43340444	43340607	22793017	22793022	Stellate	chr17:43340444-43340607	5CpGs	163bp	0.07-0.08	0.5-0.93	-0.42	-	exon,promoter-TSS	MAP3K14,SPATA32
chr17	77043534	77043644	23226412	23226420	Stellate	chr17:77043534-77043644	8CpGs	110bp	0.18-0.37	0.79-0.97	-0.42	-	intron	C1QTNF1
chr20	34022239	34022502	25390822	25390843	Stellate	chr20:34022239-34022502	21CpGs	263bp	0.14-0.37	0.79-0.96	-0.42	-	exon	GDF5
chr1	2312623	2312838	62729	62742	Stellate	chr1:2312623-2312838	13CpGs	215bp	0.18-0.22	0.63-0.95	-0.41	-	intron	MORN1
chr1	17307773	17308093	319158	319164	Stellate	chr1:17307773-17308093	6CpGs	320bp	0.11-0.34	0.75-0.95	-0.41	-	promoter-TSS	MFAP2
chr2	239937523	239937687	4382319	4382327	Stellate	chr2:239937523-239937687	8CpGs	164bp	0.23-0.27	0.68-0.91	-0.41	-	Intergenic	MIR4440
chr4	77723334	77723381	6723658	6723662	Stellate	chr4:77723334-77723381	4CpGs	47bp	0.12-0.12	0.53-0.96	-0.41	-	Intergenic	SOWAHB
chr5	178684327	178684517	9010039	9010054	Stellate	chr5:178684327-178684517	15CpGs	190bp	0.18-0.42	0.83-0.96	-0.41	-	intron	ADAMTS2
chr7	65617005	65617363	11175845	11175854	Stellate	chr7:65617005-65617363	9CpGs	358bp	0.09-0.12	0.53-0.97	-0.41	-	exon,intron	CRCP
chr10	71142456	71142624	15285225	15285235	Stellate	chr10:71142456-71142624	10CpGs	168bp	0.15-0.3	0.71-0.97	-0.41	-	exon,intron	HK1
chr11	10715360	10715533	16139356	16139363	Stellate	chr11:10715360-10715533	7CpGs	173bp	0.12-0.16	0.57-0.94	-0.41	-	promoter-TSS	MRVI1
chr11	44037737	44037859	16386114	16386117	Stellate	chr11:44037737-44037859	3CpGs	122bp	0.02-0.07	0.48-0.94	-0.41	-	Intergenic	ACCSL
chr17	55940523	55940961	22933177	22933186	Stellate	chr17:55940523-55940961	9CpGs	438bp	0.22-0.27	0.68-0.94	-0.41	-	exon,intron	CUEDC1
chr5	178833338	178833551	9013206	9013210	Stellate	chr5:178833338-178833551	4CpGs	213bp	0.07-0.14	0.54-0.93	-0.4	-	Intergenic	ADAMTS2
chr7	41874555	41875171	10973043	10973049	Stellate	chr7:41874555-41875171	6CpGs	616bp	0.02-0.03	0.43-0.94	-0.4	-	Intergenic	INHBA
chr13	114887390	114887619	19351055	19351065	Stellate	chr13:114887390-114887619	10CpGs	229bp	0.38-0.41	0.81-0.96	-0.4	-	intron	RASA3
chr16	67440159	67440783	21830032	21830043	Stellate	chr16:67440159-67440783	11CpGs	624bp	0.08-0.23	0.63-0.96	-0.4	-	exon,intron	ZDHHC1
chr20	33880524	33880716	25389159	25389167	Stellate	chr20:33880524-33880716	8CpGs	192bp	0.2-0.24	0.64-0.95	-0.4	-	promoter-TSS	FAM83C
chr5	158531964	158532096	8794884	8794892	Stellate	chr5:158531964-158532096	8CpGs	132bp	0.79-0.87	0.01-0.39	0.4	+	Intergenic	EBF1
chr7	100202823	100203556	11511745	11511804	Stellate	chr7:100202823-100203556	59CpGs	733bp	0.53-0.69	0-0.13	0.4	+	intron	PCOLCE
chr15	76633010	76633365	20802783	20802808	Stellate	chr15:76633010-76633365	25CpGs	355bp	0.53-0.76	0.01-0.12	0.41	+	exon,intron	ISL2
chr15	76635312	76635677	20802949	20802982	Stellate	chr15:76635312-76635677	33CpGs	365bp	0.58-0.82	0.02-0.17	0.41	+	TTS	ISL2
chr8	97156989	97157126	12948804	12948815	Stellate	chr8:97156989-97157126	11CpGs	137bp	0.72-0.76	0.02-0.29	0.43	+	exon	GDF6
chr19	48917851	48918035	24878486	24878492	Stellate	chr19:48917851-48918035	6CpGs	184bp	0.75-0.86	0.03-0.32	0.43	+	exon,intron	GRIN2D
chr4	174415351	174415831	7380992	7381014	Stellate	chr4:174415351-174415831	22CpGs	480bp	0.5-0.64	0-0.06	0.44	+	Intergenic	HAND2
chr18	19745047	19745353	23515432	23515461	Stellate	chr18:19745047-19745353	29CpGs	306bp	0.62-0.67	0.01-0.18	0.44	+	Intergenic	GATA6
chr7	35297778	35298218	10918459	10918499	Stellate	chr7:35297778-35298218	40CpGs	440bp	0.65-0.83	0.03-0.2	0.45	+	Intergenic	TBX20
chr8	97166708	97167180	12949060	12949081	Stellate	chr8:97166708-97167180	21CpGs	472bp	0.7-0.73	0.02-0.25	0.45	+	intron	GDF6
chr7	35295220	35295353	10918348	10918354	Stellate	chr7:35295220-35295353	6CpGs	133bp	0.68-0.83	0.03-0.22	0.46	+	Intergenic	TBX20
chr15	76634052	76634571	20802848	20802884	Stellate	chr15:76634052-76634571	36CpGs	519bp	0.62-0.86	0.01-0.16	0.46	+	exon,intron	ISL2
chr15	76634581	76634822	20802884	20802893	Stellate	chr15:76634581-76634822	9CpGs	241bp	0.77-0.88	0.06-0.31	0.46	+	TTS,exon	ISL2
chr20	3653350	3653759	25122773	25122817	Stellate	chr20:3653350-3653759	44CpGs	409bp	0.57-0.68	0-0.11	0.46	+	exon	ADAM33
chr15	37402482	37402724	20398123	20398141	Stellate	chr15:37402482-37402724	18CpGs	242bp	0.7-0.76	0.01-0.23	0.47	+	Intergenic	MEIS2
chr16	86530027	86530682	22087441	22087472	Stellate	chr16:86530027-86530682	31CpGs	655bp	0.6-0.66	0.03-0.13	0.47	+	intron	FENDRR
chr16	86537916	86538268	22087756	22087768	Stellate	chr16:86537916-86538268	12CpGs	352bp	0.72-0.72	0.04-0.25	0.47	+	intron	FENDRR
chr16	86538276	86538344	22087768	22087774	Stellate	chr16:86538276-86538344	6CpGs	68bp	0.87-0.93	0.07-0.4	0.47	+	intron	FENDRR
chr4	54968046	54968482	6574387	6574400	Stellate	chr4:54968046-54968482	13CpGs	436bp	0.69-0.77	0.04-0.19	0.5	+	TTS	GSX2
chr5	92907765	92907931	8280470	8280488	Stellate	chr5:92907765-92907931	18CpGs	166bp	0.88-0.93	0.02-0.38	0.5	+	intron	FLJ42709
chr5	92908300	92908694	8280515	8280541	Stellate	chr5:92908300-92908694	26CpGs	394bp	0.73-0.79	0.02-0.21	0.52	+	intron	FLJ42709
chr7	35295997	35296479	10918363	10918381	Stellate	chr7:35295997-35296479	18CpGs	482bp	0.69-0.87	0.05-0.17	0.52	+	Intergenic	TBX20
chr16	86528332	86529004	22087364	22087410	Stellate	chr16:86528332-86529004	46CpGs	672bp	0.75-0.82	0.02-0.19	0.56	+	intron	FENDRR
chr16	86535785	86536240	22087709	22087722	Stellate	chr16:86535785-86536240	13CpGs	455bp	0.71-0.75	0.03-0.14	0.57	+	intron	FENDRR
chr5	92907932	92908202	8280488	8280507	Stellate	chr5:92907932-92908202	19CpGs	270bp	0.89-0.94	0.02-0.31	0.58	+	intron	FLJ42709
chr19	48946381	48946565	24879192	24879224	Stellate	chr19:48946381-48946565	32CpGs	184bp	0.72-0.75	0.01-0.14	0.58	+	exon	GRIN2D
chr16	86540831	86541510	22087885	22087917	Stellate	chr16:86540831-86541510	32CpGs	679bp	0.8-0.82	0.03-0.21	0.59	+	intron	FENDRR
chr5	122435167	122435525	8471439	8471473	Stellate	chr5:122435167-122435525	34CpGs	358bp	0.71-0.83	0.01-0.11	0.6	+	exon,intron	PRDM6
chr16	86529012	86529284	22087410	22087416	Stellate	chr16:86529012-86529284	6CpGs	272bp	0.85-0.86	0.04-0.25	0.6	+	intron	FENDRR
chr19	48946585	48946916	24879224	24879276	Stellate	chr19:48946585-48946916	52CpGs	331bp	0.7-0.72	0.01-0.1	0.6	+	exon	GRIN2D
chr5	122423311	122424015	8470908	8470936	Stellate	chr5:122423311-122424015	28CpGs	704bp	0.78-0.88	0.03-0.17	0.61	+	Intergenic	PRDM6
chr8	72917066	72917696	12784612	12784650	Stellate	chr8:72917066-72917696	38CpGs	630bp	0.71-0.76	0-0.1	0.61	+	intron	LOC100132891
chr19	48833395	48833967	24876465	24876508	Stellate	chr19:48833395-48833967	43CpGs	572bp	0.71-0.74	0-0.09	0.62	+	TTS,exon	EMP3
chr5	122434379	122434629	8471394	8471409	Stellate	chr5:122434379-122434629	15CpGs	250bp	0.92-0.94	0.08-0.28	0.64	+	intron	PRDM6
chr16	86529518	86529935	22087418	22087434	Stellate	chr16:86529518-86529935	16CpGs	417bp	0.8-0.85	0.02-0.16	0.64	+	intron	FENDRR
chr6	1635704	1635851	9076256	9076264	Endothelial	chr6:1635704-1635851	8CpGs	147bp	0.01-0.07	0.83-0.97	-0.76	-	intron	GMDS
chr9	139406515	139406839	14581894	14581915	Endothelial	chr9:139406515-139406839	21CpGs	324bp	0-0.13	0.87-0.97	-0.74	-	intron	NOTCH1
chr17	80803660	80804189	23330199	23330220	Endothelial	chr17:80803660-80804189	21CpGs	529bp	0.01-0.18	0.9-0.97	-0.72	-	intron	TBCD
chr3	193983048	193983158	6006433	6006439	Endothelial	chr3:193983048-193983158	6CpGs	110bp	0-0.08	0.75-0.97	-0.67	-	Intergenic	LOC100131551
chr12	52291132	52291323	17737169	17737175	Endothelial	chr12:52291132-52291323	6CpGs	191bp	0-0.05	0.7-0.97	-0.65	-	Intergenic	ANKRD33
chr1	4237464	4237671	108975	108982	Endothelial	chr1:4237464-4237671	7CpGs	207bp	0.01-0.06	0.7-0.97	-0.64	-	Intergenic	LOC284661
chr3	11421449	11421586	4549078	4549083	Endothelial	chr3:11421449-11421586	5CpGs	137bp	0-0.06	0.7-0.97	-0.64	-	exon,intron	ATG7
chr7	736404	736961	10548128	10548146	Endothelial	chr7:736404-736961	18CpGs	557bp	0.02-0.21	0.84-0.95	-0.63	-	intron	PRKAR1B
chr13	29329007	29329215	18669815	18669826	Endothelial	chr13:29329007-29329215	11CpGs	208bp	0.12-0.22	0.85-0.97	-0.63	-	Intergenic	SLC46A3
chr16	2220378	2221058	21165961	21166009	Endothelial	chr16:2220378-2221058	48CpGs	680bp	0-0.2	0.83-0.96	-0.63	-	intron	TRAF7
chr17	1975093	1975641	22235918	22235941	Endothelial	chr17:1975093-1975641	23CpGs	548bp	0-0.21	0.84-0.97	-0.63	-	intron	SMG6
chr7	150690506	150691038	11957638	11957656	Endothelial	chr7:150690506-150691038	18CpGs	532bp	0.02-0.22	0.84-0.96	-0.62	-	intron,promoter-TSS	NOS3
chr15	83781607	83781804	20882630	20882635	Endothelial	chr15:83781607-83781804	5CpGs	197bp	0-0.05	0.67-0.94	-0.62	-	exon,intron	TM6SF1
chr6	167028939	167029195	10463323	10463335	Endothelial	chr6:167028939-167029195	12CpGs	256bp	0.12-0.31	0.92-0.97	-0.61	-	intron	RPS6KA2
chr11	126301685	126301953	17179988	17179997	Endothelial	chr11:126301685-126301953	9CpGs	268bp	0-0.02	0.63-0.93	-0.61	-	intron	KIRREL3
chr3	194877153	194877257	6020856	6020862	Endothelial	chr3:194877153-194877257	6CpGs	104bp	0.01-0.19	0.79-0.96	-0.6	-	exon,intron	XXYLT1
chr9	139406957	139407311	14581916	14581930	Endothelial	chr9:139406957-139407311	14CpGs	354bp	0.03-0.09	0.68-0.97	-0.59	-	intron	NOTCH1
chr16	30133171	30133270	21557440	21557450	Endothelial	chr16:30133171-30133270	10CpGs	99bp	0.01-0.07	0.66-0.98	-0.59	-	exon,intron	MAPK3
chr19	19304585	19304917	24481196	24481201	Endothelial	chr19:19304585-19304917	5CpGs	332bp	0.15-0.17	0.76-0.97	-0.59	-	exon,intron	RFXANK
chr4	151504816	151505028	7216949	7216967	Endothelial	chr4:151504816-151505028	18CpGs	212bp	0.09-0.19	0.77-0.97	-0.58	-	exon	MAB21L2
chr19	4983547	4983872	24181528	24181541	Endothelial	chr19:4983547-4983872	13CpGs	325bp	0.09-0.18	0.76-0.97	-0.58	-	intron	KDM4B
chr14	105796697	105796899	20191528	20191538	Endothelial	chr14:105796697-105796899	10CpGs	202bp	0.08-0.28	0.85-0.96	-0.57	-	intron	PACS2
chr17	73509751	73509964	23151539	23151552	Endothelial	chr17:73509751-73509964	13CpGs	213bp	0.19-0.24	0.81-0.96	-0.57	-	exon,intron	CASKIN2
chr7	65617005	65617363	11175845	11175854	Endothelial	chr7:65617005-65617363	9CpGs	358bp	0.1-0.24	0.8-0.97	-0.56	-	exon,intron	CRCP
chr11	76290451	76290615	16770069	16770073	Endothelial	chr11:76290451-76290615	4CpGs	164bp	0-0.04	0.6-0.93	-0.56	-	Intergenic	LRRC32
chr6	157877066	157877221	10357985	10357996	Endothelial	chr6:157877066-157877221	11CpGs	155bp	0.09-0.2	0.75-0.97	-0.55	-	intron	ZDHHC14
chr15	68096810	68097021	20701608	20701618	Endothelial	chr15:68096810-68097021	10CpGs	211bp	0.02-0.09	0.63-0.97	-0.54	-	intron	MAP2K5
chr4	151504262	151504504	7216900	7216922	Endothelial	chr4:151504262-151504504	22CpGs	242bp	0.1-0.19	0.72-0.97	-0.53	-	exon	MAB21L2
chr9	35909661	35910091	13683512	13683526	Endothelial	chr9:35909661-35910091	14CpGs	430bp	0.07-0.29	0.82-0.96	-0.53	-	intron	LOC158376
chr12	121717850	121717948	18350621	18350626	Endothelial	chr12:121717850-121717948	5CpGs	98bp	0.08-0.23	0.76-0.98	-0.53	-	intron	CAMKK2
chr13	28903848	28904135	18665137	18665145	Endothelial	chr13:28903848-28904135	8CpGs	287bp	0-0.07	0.6-0.95	-0.53	-	intron	FLT1
chr22	47367533	47367618	26671145	26671150	Endothelial	chr22:47367533-47367618	5CpGs	85bp	0-0.05	0.58-0.97	-0.53	-	intron	TBC1D22A
chr5	180072048	180072089	9039431	9039434	Endothelial	chr5:180072048-180072089	3CpGs	41bp	0-0	0.52-0.9	-0.52	-	intron	FLT4
chr9	130608980	130609168	14393733	14393740	Endothelial	chr9:130608980-130609168	7CpGs	188bp	0.02-0.06	0.58-0.95	-0.52	-	intron	ENG
chr6	159549081	159549217	10382244	10382250	Endothelial	chr6:159549081-159549217	6CpGs	136bp	0.02-0.26	0.77-0.96	-0.51	-	Intergenic	FNDC1
chr16	1562314	1562661	21143869	21143881	Endothelial	chr16:1562314-1562661	12CpGs	347bp	0.04-0.27	0.78-0.95	-0.51	-	intron	IFT140
chr1	3038085	3038257	81550	81561	Endothelial	chr1:3038085-3038257	11CpGs	172bp	0.04-0.22	0.72-0.95	-0.5	-	intron	PRDM16
chr1	3331967	3332066	90329	90336	Endothelial	chr1:3331967-3332066	7CpGs	99bp	0.01-0.12	0.62-0.96	-0.5	-	intron	PRDM16
chr4	151505040	151505193	7216967	7216979	Endothelial	chr4:151505040-151505193	12CpGs	153bp	0.06-0.12	0.62-0.96	-0.5	-	exon	MAB21L2
chr5	141059753	141060199	8648307	8648324	Endothelial	chr5:141059753-141060199	17CpGs	446bp	0.15-0.32	0.82-0.96	-0.5	-	exon	ARAP3
chr17	1970218	1970574	22235817	22235826	Endothelial	chr17:1970218-1970574	9CpGs	356bp	0.15-0.21	0.71-0.94	-0.5	-	intron	SMG6
chr9	138900552	138900629	14566197	14566206	Endothelial	chr9:138900552-138900629	9CpGs	77bp	0.07-0.35	0.84-0.95	-0.49	-	exon	NACC2
chr19	18233987	18234213	24453684	24453701	Endothelial	chr19:18233987-18234213	17CpGs	226bp	0.05-0.3	0.79-0.97	-0.49	-	intron	MAST3
chr17	79170799	79170897	23279073	23279083	Endothelial	chr17:79170799-79170897	10CpGs	98bp	0.05-0.31	0.79-0.97	-0.48	-	intron	AZI1
chr7	142984797	142984913	11880361	11880367	Endothelial	chr7:142984797-142984913	6CpGs	116bp	0.09-0.36	0.83-0.97	-0.47	-	promoter-TSS	CASP2
chr7	150704957	150705185	11957967	11957972	Endothelial	chr7:150704957-150705185	5CpGs	228bp	0.01-0.13	0.59-0.94	-0.46	-	intron	NOS3
chr9	3898767	3898958	13441007	13441014	Endothelial	chr9:3898767-3898958	7CpGs	191bp	0-0.14	0.6-0.95	-0.46	-	exon	GLIS3-AS1
chr12	117113249	117113487	18289270	18289277	Endothelial	chr12:117113249-117113487	7CpGs	238bp	0-0.14	0.6-0.96	-0.46	-	Intergenic	C12orf49
chr2	89128482	89128683	3120984	3120993	Endothelial	chr2:89128482-89128683	9CpGs	201bp	0-0.13	0.58-0.93	-0.45	-	Intergenic	MIR4436A
chr1	101705510	101705605	1144559	1144567	Endothelial	chr1:101705510-101705605	8CpGs	95bp	0-0.13	0.57-0.98	-0.44	-	exon	S1PR1
chr11	134231774	134231852	17264298	17264305	Endothelial	chr11:134231774-134231852	7CpGs	78bp	0.07-0.18	0.62-0.96	-0.44	-	intron	GLB1L2
chr16	88835185	88835322	22143643	22143651	Endothelial	chr16:88835185-88835322	8CpGs	137bp	0.08-0.24	0.68-0.95	-0.44	-	intron	PIEZO1
chr5	178667879	178667981	9009834	9009838	Endothelial	chr5:178667879-178667981	4CpGs	102bp	0.11-0.12	0.55-0.93	-0.43	-	intron	ADAMTS2
chr5	180071892	180071996	9039423	9039431	Endothelial	chr5:180071892-180071996	8CpGs	104bp	0.05-0.18	0.61-0.96	-0.43	-	intron	FLT4
chr7	131217702	131217878	11769267	11769271	Endothelial	chr7:131217702-131217878	4CpGs	176bp	0.03-0.16	0.59-0.92	-0.43	-	intron	PODXL
chr7	157261603	157261699	12057408	12057413	Endothelial	chr7:157261603-157261699	5CpGs	96bp	0.14-0.22	0.65-0.93	-0.43	-	Intergenic	MIR153-2
chr21	46767917	46768036	26143680	26143683	Endothelial	chr21:46767917-46768036	3CpGs	119bp	0.04-0.09	0.52-0.83	-0.43	-	Intergenic	COL18A1
chr22	47188803	47188952	26667879	26667885	Endothelial	chr22:47188803-47188952	6CpGs	149bp	0.18-0.33	0.76-0.97	-0.43	-	intron	TBC1D22A
chr1	101705632	101705773	1144567	1144573	Endothelial	chr1:101705632-101705773	6CpGs	141bp	0-0.04	0.46-0.95	-0.42	-	exon	S1PR1
chr2	109891992	109892086	3294282	3294287	Endothelial	chr2:109891992-109892086	5CpGs	94bp	0.01-0.24	0.66-0.95	-0.42	-	intron	SH3RF3
chr4	743807	744128	6085060	6085072	Endothelial	chr4:743807-744128	12CpGs	321bp	0.1-0.39	0.81-0.96	-0.42	-	intron	PCGF3
chr4	1227142	1227401	6099960	6099971	Endothelial	chr4:1227142-1227401	11CpGs	259bp	0.04-0.32	0.74-0.97	-0.42	-	intron	CTBP1
chr4	7512204	7512330	6217254	6217263	Endothelial	chr4:7512204-7512330	9CpGs	126bp	0.1-0.31	0.73-0.95	-0.42	-	intron	SORCS2
chr7	131314332	131314441	11770935	11770938	Endothelial	chr7:131314332-131314441	3CpGs	109bp	0-0.1	0.52-0.91	-0.42	-	Intergenic	PODXL
chr8	49595517	49595583	12603947	12603952	Endothelial	chr8:49595517-49595583	5CpGs	66bp	0.01-0.29	0.71-0.95	-0.42	-	Intergenic	EFCAB1
chr12	124926062	124926204	18411715	18411721	Endothelial	chr12:124926062-124926204	6CpGs	142bp	0-0.22	0.64-0.98	-0.42	-	intron	NCOR2
chr14	69931518	69931952	19775000	19775009	Endothelial	chr14:69931518-69931952	9CpGs	434bp	0-0.31	0.73-0.96	-0.42	-	Intergenic	PLEKHD1
chr19	11289349	11289544	24313665	24313672	Endothelial	chr19:11289349-11289544	7CpGs	195bp	0.11-0.23	0.65-0.91	-0.42	-	exon,intron	KANK2
chr1	3332264	3332428	90350	90357	Endothelial	chr1:3332264-3332428	7CpGs	164bp	0.04-0.15	0.56-0.95	-0.41	-	intron	PRDM16
chr16	89598804	89598951	22167724	22167734	Endothelial	chr16:89598804-89598951	10CpGs	147bp	0.13-0.33	0.74-0.96	-0.41	-	exon,intron	SPG7
chr17	38512024	38512310	22712976	22712987	Endothelial	chr17:38512024-38512310	11CpGs	286bp	0.25-0.32	0.73-0.94	-0.41	-	intron	RARA
chr17	73506140	73506303	23151479	23151488	Endothelial	chr17:73506140-73506303	9CpGs	163bp	0-0.19	0.6-0.92	-0.41	-	promoter-TSS	CASKIN2
chr1	19764369	19764612	356080	356091	Endothelial	chr1:19764369-19764612	11CpGs	243bp	0-0.15	0.55-0.95	-0.4	-	intron	CAPZB
chr3	129330986	129331060	5503720	5503724	Endothelial	chr3:129330986-129331060	4CpGs	74bp	0-0	0.4-0.96	-0.4	-	Intergenic	PLXND1
chr11	86662732	86663161	16848965	16848970	Endothelial	chr11:86662732-86663161	5CpGs	429bp	0.06-0.38	0.78-0.96	-0.4	-	exon	FZD4
chr11	124765360	124765793	17160842	17160862	Endothelial	chr11:124765360-124765793	20CpGs	433bp	0.12-0.37	0.77-0.96	-0.4	-	intron	ROBO4
chr20	36147311	36147364	25422966	25422973	Endothelial	chr20:36147311-36147364	7CpGs	53bp	0-0.15	0.55-0.96	-0.4	-	exon	BLCAP
chr15	28014082	28014198	20294248	20294255	Endothelial	chr15:28014082-28014198	7CpGs	116bp	0.07-0.11	0.5-0.81	-0.39	-	intron	OCA2
chr17	76677078	76677331	23218589	23218596	Endothelial	chr17:76677078-76677331	7CpGs	253bp	0.18-0.31	0.7-0.95	-0.39	-	intron	CYTH1
chr11	70127215	70127611	16689827	16689835	Endothelial	chr11:70127215-70127611	8CpGs	396bp	0.37-0.45	0.83-0.95	-0.38	-	intron	PPFIA1
chr16	2079538	2079769	21160430	21160445	Endothelial	chr16:2079538-2079769	15CpGs	231bp	0.27-0.49	0.86-0.97	-0.37	-	exon,intron	SLC9A3R2
chr16	2131897	2132052	21162245	21162249	Endothelial	chr16:2131897-2132052	4CpGs	155bp	0.12-0.18	0.55-0.92	-0.37	-	intron	TSC2
chr6	41375239	41375564	9523309	9523320	Endothelial	chr6:41375239-41375564	11CpGs	325bp	0.33-0.5	0.86-0.96	-0.36	-	Intergenic	NCR2
chr6	112007391	112007619	10005331	10005344	Endothelial	chr6:112007391-112007619	13CpGs	228bp	0.04-0.1	0.45-0.95	-0.35	-	intron	FYN
chr4	81127849	81128092	6747649	6747657	Endothelial	chr4:81127849-81128092	8CpGs	243bp	0.35-0.46	0.8-0.96	-0.34	-	Intergenic	PRDM8
chr16	49887960	49888238	21663529	21663539	Endothelial	chr16:49887960-49888238	10CpGs	278bp	0.03-0.06	0.4-0.94	-0.34	-	intron	ZNF423
chr20	17715916	17716091	25237109	25237113	Endothelial	chr20:17715916-17716091	4CpGs	175bp	0.36-0.39	0.73-0.93	-0.34	-	intron	BANF2
chr16	29332616	29333124	21541095	21541104	Endothelial	chr16:29332616-29333124	9CpGs	508bp	0.53-0.57	0.9-0.97	-0.33	-	intron	SNX29P2
chr1	9078545	9078624	187386	187390	Endothelial	chr1:9078545-9078624	4CpGs	79bp	0-0.04	0.35-0.88	-0.31	-	intron	SLC2A7
chr11	65258776	65258987	16593721	16593725	Endothelial	chr11:65258776-65258987	4CpGs	211bp	0.42-0.5	0.81-0.96	-0.31	-	Intergenic	MALAT1
chr19	45261587	45261718	24798641	24798656	Endothelial	chr19:45261587-45261718	15CpGs	131bp	0.15-0.16	0.47-0.97	-0.31	-	exon,intron	BCL3
chr20	62676870	62677105	25787833	25787837	Endothelial	chr20:62676870-62677105	4CpGs	235bp	0.15-0.22	0.52-0.94	-0.3	-	Intergenic	SOX18
chr8	10588820	10589153	12242472	12242500	Endothelial	chr8:10588820-10589153	28CpGs	333bp	0.8-0.91	0.02-0.35	0.45	+	Intergenic,promoter-TSS	SOX7
chr19	2041792	2041968	24092673	24092691	Endothelial	chr19:2041792-2041968	18CpGs	176bp	0.76-0.91	0-0.28	0.48	+	exon,intron	MKNK2
chr8	10590000	10590169	12242547	12242560	Endothelial	chr8:10590000-10590169	13CpGs	169bp	0.73-0.94	0.03-0.24	0.49	+	Intergenic	SOX7
chr19	8398826	8399120	24257329	24257356	Endothelial	chr19:8398826-8399120	27CpGs	294bp	0.83-0.91	0.02-0.31	0.52	+	exon	KANK3
chr2	232262210	232263058	4271980	4272027	Biliary-Small-Ductal	chr2:232262210-232263058	47CpGs	848bp	0.01-0.01	0.9-0.98	-0.89	-	exon	B3GNT7
chr2	232263147	232263382	4272028	4272048	Biliary-Small-Ductal	chr2:232263147-232263382	20CpGs	235bp	0.01-0.01	0.9-0.97	-0.89	-	exon	B3GNT7
chr17	60217867	60217996	22985523	22985537	Biliary-Small-Ductal	chr17:60217867-60217996	14CpGs	129bp	0-0	0.89-0.97	-0.89	-	Intergenic	MED13
chr19	1293440	1293583	24064100	24064110	Biliary-Small-Ductal	chr19:1293440-1293583	10CpGs	143bp	0.01-0.01	0.84-0.96	-0.83	-	intron	EFNA2
chr21	18887519	18888081	25841022	25841047	Biliary-Small-Ductal	chr21:18887519-18888081	25CpGs	562bp	0.06-0.06	0.89-0.98	-0.83	-	intron	CXADR
chr6	43752334	43752523	9560415	9560428	Biliary-Small-Ductal	chr6:43752334-43752523	13CpGs	189bp	0.04-0.04	0.86-0.97	-0.82	-	exon	VEGFA
chr17	79913015	79913790	23302527	23302553	Biliary-Small-Ductal	chr17:79913015-79913790	26CpGs	775bp	0.06-0.06	0.87-0.96	-0.81	-	intron	NOTUM
chr11	1859988	1860236	16035896	16035910	Biliary-Small-Ductal	chr11:1859988-1860236	14CpGs	248bp	0.04-0.04	0.84-0.97	-0.8	-	promoter-TSS	TNNI2
chr3	193587181	193587281	6000831	6000838	Biliary-Small-Ductal	chr3:193587181-193587281	7CpGs	100bp	0.02-0.02	0.81-0.98	-0.79	-	Intergenic	DPPA2P3
chr5	499909	500481	7558694	7558719	Biliary-Small-Ductal	chr5:499909-500481	25CpGs	572bp	0.04-0.04	0.82-0.97	-0.78	-	intron	SLC9A3
chr10	114877394	114877866	15708537	15708558	Biliary-Small-Ductal	chr10:114877394-114877866	21CpGs	472bp	0.1-0.1	0.88-0.98	-0.78	-	intron	TCF7L2
chr11	1857226	1857478	16035779	16035793	Biliary-Small-Ductal	chr11:1857226-1857478	14CpGs	252bp	0.04-0.04	0.82-0.97	-0.78	-	intron	SYT8
chr19	1255509	1255692	24062206	24062218	Biliary-Small-Ductal	chr19:1255509-1255692	12CpGs	183bp	0.03-0.03	0.81-0.95	-0.78	-	exon	MIDN
chr19	18119703	18120096	24451261	24451274	Biliary-Small-Ductal	chr19:18119703-18120096	13CpGs	393bp	0.02-0.02	0.8-0.97	-0.78	-	exon,intron	ARRDC2
chr11	1859838	1859965	16035888	16035895	Biliary-Small-Ductal	chr11:1859838-1859965	7CpGs	127bp	0.03-0.03	0.8-0.95	-0.77	-	promoter-TSS	TNNI2
chr16	58077527	58077828	21751705	21751712	Biliary-Small-Ductal	chr16:58077527-58077828	7CpGs	301bp	0.05-0.05	0.82-0.97	-0.77	-	intron	MMP15
chr16	88532158	88532368	22133527	22133542	Biliary-Small-Ductal	chr16:88532158-88532368	15CpGs	210bp	0.07-0.07	0.84-0.97	-0.77	-	intron	ZFPM1
chr22	50719268	50719774	26738442	26738478	Biliary-Small-Ductal	chr22:50719268-50719774	36CpGs	506bp	0.09-0.09	0.86-0.97	-0.77	-	exon,intron	PLXNB2
chr5	1207159	1207236	7577930	7577939	Biliary-Small-Ductal	chr5:1207159-1207236	9CpGs	77bp	0.01-0.01	0.77-0.97	-0.76	-	intron	SLC6A19
chr11	1248920	1249049	16019109	16019119	Biliary-Small-Ductal	chr11:1248920-1249049	10CpGs	129bp	0-0	0.76-0.94	-0.76	-	exon	MUC5B
chr2	60812437	60812754	2869631	2869654	Biliary-Small-Ductal	chr2:60812437-60812754	23CpGs	317bp	0.15-0.15	0.88-0.98	-0.73	-	Intergenic	BCL11A
chr14	105145520	105146037	20172448	20172461	Biliary-Small-Ductal	chr14:105145520-105146037	13CpGs	517bp	0.1-0.1	0.83-0.97	-0.73	-	Intergenic	MIR4710
chr16	88561052	88561580	22134589	22134617	Biliary-Small-Ductal	chr16:88561052-88561580	28CpGs	528bp	0.09-0.09	0.82-0.97	-0.73	-	intron	ZFPM1
chr19	55741208	55741477	25014121	25014133	Biliary-Small-Ductal	chr19:55741208-55741477	12CpGs	269bp	0.01-0.01	0.74-0.96	-0.73	-	promoter-TSS	TMEM86B
chr19	55741530	55741921	25014134	25014149	Biliary-Small-Ductal	chr19:55741530-55741921	15CpGs	391bp	0.13-0.13	0.85-0.96	-0.72	-	exon,intron	PPP6R1
chr7	1690286	1690470	10580126	10580138	Biliary-Small-Ductal	chr7:1690286-1690470	12CpGs	184bp	0.05-0.05	0.76-0.94	-0.71	-	Intergenic	TFAMP1
chr7	2056667	2056918	10591189	10591197	Biliary-Small-Ductal	chr7:2056667-2056918	8CpGs	251bp	0.03-0.03	0.74-0.97	-0.71	-	intron	MAD1L1
chr11	65306835	65307074	16594802	16594824	Biliary-Small-Ductal	chr11:65306835-65307074	22CpGs	239bp	0.08-0.08	0.79-0.97	-0.71	-	TTS	SCYL1
chr22	46322447	46322567	26645539	26645545	Biliary-Small-Ductal	chr22:46322447-46322567	6CpGs	120bp	0.02-0.02	0.73-0.96	-0.71	-	intron	WNT7B
chr9	136919223	136919361	14520857	14520869	Biliary-Small-Ductal	chr9:136919223-136919361	12CpGs	138bp	0.04-0.04	0.74-0.97	-0.7	-	intron	BRD3
chr10	134468838	134468928	15952254	15952260	Biliary-Small-Ductal	chr10:134468838-134468928	6CpGs	90bp	0.02-0.02	0.72-0.96	-0.7	-	intron	INPP5A
chr22	43563638	43564302	26595530	26595550	Biliary-Small-Ductal	chr22:43563638-43564302	20CpGs	664bp	0.18-0.18	0.88-0.97	-0.7	-	exon	TTLL12
chr1	24463665	24463848	427055	427066	Biliary-Small-Ductal	chr1:24463665-24463848	11CpGs	183bp	0.01-0.01	0.7-0.96	-0.69	-	exon	IL22RA1
chr5	53223677	53224181	7978532	7978539	Biliary-Small-Ductal	chr5:53223677-53224181	7CpGs	504bp	0.02-0.02	0.7-0.97	-0.68	-	intron	ARL15
chr1	3294344	3294575	89126	89136	Biliary-Small-Ductal	chr1:3294344-3294575	10CpGs	231bp	0.01-0.01	0.68-0.96	-0.67	-	intron	PRDM16
chr10	130546138	130546266	15886241	15886249	Biliary-Small-Ductal	chr10:130546138-130546266	8CpGs	128bp	0.07-0.07	0.74-0.95	-0.67	-	Intergenic	MKI67
chr22	47023757	47023904	26663752	26663759	Biliary-Small-Ductal	chr22:47023757-47023904	7CpGs	147bp	0.12-0.12	0.79-0.97	-0.67	-	intron	GRAMD4
chr7	1912065	1912694	10586501	10586532	Biliary-Small-Ductal	chr7:1912065-1912694	31CpGs	629bp	0.05-0.05	0.71-0.97	-0.66	-	intron	MAD1L1
chr16	88538063	88538501	22133753	22133770	Biliary-Small-Ductal	chr16:88538063-88538501	17CpGs	438bp	0.04-0.04	0.7-0.95	-0.66	-	intron	ZFPM1
chr19	53229069	53229497	24965233	24965250	Biliary-Small-Ductal	chr19:53229069-53229497	17CpGs	428bp	0.23-0.23	0.89-0.98	-0.66	-	intron	ZNF611
chr1	44482356	44482839	696181	696198	Biliary-Small-Ductal	chr1:44482356-44482839	17CpGs	483bp	0.01-0.01	0.66-0.96	-0.65	-	intron,promoter-TSS	SLC6A9
chr3	192619721	192620298	5992536	5992546	Biliary-Small-Ductal	chr3:192619721-192620298	10CpGs	577bp	0.15-0.15	0.8-0.97	-0.65	-	intron	MB21D2
chr2	44065003	44065200	2736578	2736584	Biliary-Small-Ductal	chr2:44065003-44065200	6CpGs	197bp	0.11-0.11	0.75-0.97	-0.64	-	intron,promoter-TSS	ABCG5,ABCG8
chr2	44065230	44065928	2736585	2736605	Biliary-Small-Ductal	chr2:44065230-44065928	20CpGs	698bp	0.11-0.11	0.75-0.95	-0.64	-	promoter-TSS	ABCG8
chr7	1986759	1987748	10588965	10589002	Biliary-Small-Ductal	chr7:1986759-1987748	37CpGs	989bp	0.29-0.29	0.93-0.97	-0.64	-	intron	MAD1L1
chr11	1256574	1256712	16019430	16019439	Biliary-Small-Ductal	chr11:1256574-1256712	9CpGs	138bp	0.12-0.12	0.76-0.93	-0.64	-	exon	MUC5B
chr11	1862243	1862442	16035977	16035986	Biliary-Small-Ductal	chr11:1862243-1862442	9CpGs	199bp	0.22-0.22	0.86-0.98	-0.64	-	exon	TNNI2
chr4	186742139	186742364	7493622	7493633	Biliary-Small-Ductal	chr4:186742139-186742364	11CpGs	225bp	0.13-0.13	0.76-0.97	-0.63	-	intron	SORBS2
chr11	1256328	1256570	16019415	16019430	Biliary-Small-Ductal	chr11:1256328-1256570	15CpGs	242bp	0.2-0.2	0.83-0.96	-0.63	-	exon	MUC5B
chr13	99096205	99096664	19164862	19164878	Biliary-Small-Ductal	chr13:99096205-99096664	16CpGs	459bp	0.25-0.25	0.88-0.96	-0.63	-	intron	FARP1
chr15	42185485	42185813	20450164	20450176	Biliary-Small-Ductal	chr15:42185485-42185813	12CpGs	328bp	0.06-0.06	0.69-0.96	-0.63	-	intron	SPTBN5
chr19	1254985	1255242	24062167	24062183	Biliary-Small-Ductal	chr19:1254985-1255242	16CpGs	257bp	0.19-0.19	0.82-0.96	-0.63	-	intron	MIDN
chr1	230992765	230993173	2093090	2093105	Biliary-Small-Ductal	chr1:230992765-230993173	15CpGs	408bp	0.17-0.17	0.79-0.97	-0.62	-	intron	C1orf198
chr7	589039	589325	10543871	10543887	Biliary-Small-Ductal	chr7:589039-589325	16CpGs	286bp	0.2-0.2	0.82-0.97	-0.62	-	exon	PRKAR1B
chr14	70263750	70263921	19779062	19779069	Biliary-Small-Ductal	chr14:70263750-70263921	7CpGs	171bp	0.12-0.12	0.74-0.97	-0.62	-	exon	SLC10A1
chr16	88574954	88575367	22135066	22135086	Biliary-Small-Ductal	chr16:88574954-88575367	20CpGs	413bp	0.03-0.03	0.65-0.96	-0.62	-	intron	ZFPM1
chr19	40472309	40473588	24727149	24727169	Biliary-Small-Ductal	chr19:40472309-40473588	20CpGs	1279bp	0.24-0.24	0.86-0.97	-0.62	-	Intergenic	PSMC4
chr21	46323417	46323761	26133254	26133271	Biliary-Small-Ductal	chr21:46323417-46323761	17CpGs	344bp	0.09-0.09	0.71-0.97	-0.62	-	exon,intron	ITGB2
chr1	45106147	45106400	703914	703928	Biliary-Small-Ductal	chr1:45106147-45106400	14CpGs	253bp	0-0	0.61-0.97	-0.61	-	intron	RNF220
chr9	136728413	136728520	14515558	14515565	Biliary-Small-Ductal	chr9:136728413-136728520	7CpGs	107bp	0.08-0.08	0.69-0.98	-0.61	-	intron	VAV2
chr11	2860918	2861078	16058311	16058321	Biliary-Small-Ductal	chr11:2860918-2861078	10CpGs	160bp	0-0	0.61-0.95	-0.61	-	intron	KCNQ1
chr12	124856388	124856603	18409688	18409698	Biliary-Small-Ductal	chr12:124856388-124856603	10CpGs	215bp	0.02-0.02	0.63-0.97	-0.61	-	exon,intron	NCOR2
chr19	42407367	42408045	24760018	24760035	Biliary-Small-Ductal	chr19:42407367-42408045	17CpGs	678bp	0.14-0.14	0.75-0.97	-0.61	-	exon	ARHGEF1
chr5	179250906	179251221	9022992	9023009	Biliary-Small-Ductal	chr5:179250906-179251221	17CpGs	315bp	0.21-0.21	0.81-0.97	-0.6	-	exon	SQSTM1
chr11	1252410	1252491	16019251	16019256	Biliary-Small-Ductal	chr11:1252410-1252491	5CpGs	81bp	0.03-0.03	0.63-0.95	-0.6	-	intron	MUC5B
chr14	73392144	73392269	19807855	19807861	Biliary-Small-Ductal	chr14:73392144-73392269	6CpGs	125bp	0.02-0.02	0.62-0.98	-0.6	-	promoter-TSS	DCAF4
chr16	595758	596197	21104971	21105003	Biliary-Small-Ductal	chr16:595758-596197	32CpGs	439bp	0.29-0.29	0.89-0.96	-0.6	-	intron	SOLH
chr1	230846200	230846468	2091387	2091396	Biliary-Small-Ductal	chr1:230846200-230846468	9CpGs	268bp	0.09-0.09	0.68-0.97	-0.59	-	exon	AGT
chr9	138137544	138137886	14547918	14547929	Biliary-Small-Ductal	chr9:138137544-138137886	11CpGs	342bp	0.2-0.2	0.79-0.96	-0.59	-	Intergenic	LOC401557
chr11	1257592	1257721	16019468	16019476	Biliary-Small-Ductal	chr11:1257592-1257721	8CpGs	129bp	0.17-0.17	0.76-0.96	-0.59	-	intron	MUC5B
chr11	1275317	1275507	16020122	16020133	Biliary-Small-Ductal	chr11:1275317-1275507	11CpGs	190bp	0.31-0.31	0.9-0.97	-0.59	-	exon	MUC5B
chr16	1171440	1171531	21128439	21128445	Biliary-Small-Ductal	chr16:1171440-1171531	6CpGs	91bp	0.23-0.23	0.82-0.98	-0.59	-	Intergenic	C1QTNF8
chr16	85324094	85324465	22062057	22062066	Biliary-Small-Ductal	chr16:85324094-85324465	9CpGs	371bp	0.19-0.19	0.78-0.96	-0.59	-	Intergenic	LINC00311
chr5	1207240	1207307	7577939	7577943	Biliary-Small-Ductal	chr5:1207240-1207307	4CpGs	67bp	0-0	0.58-0.93	-0.58	-	intron	SLC6A19
chr1	10726600	10726733	218897	218911	Biliary-Small-Ductal	chr1:10726600-10726733	14CpGs	133bp	0.16-0.16	0.73-0.97	-0.57	-	intron	CASZ1
chr6	39158315	39159391	9504440	9504478	Biliary-Small-Ductal	chr6:39158315-39159391	38CpGs	1076bp	0.29-0.29	0.86-0.96	-0.57	-	exon	KCNK5
chr6	168661420	168661673	10489566	10489579	Biliary-Small-Ductal	chr6:168661420-168661673	13CpGs	253bp	0.22-0.22	0.79-0.95	-0.57	-	Intergenic	DACT2
chr10	123353405	123353579	15796402	15796411	Biliary-Small-Ductal	chr10:123353405-123353579	9CpGs	174bp	0.02-0.02	0.59-0.97	-0.57	-	promoter-TSS	FGFR2
chr15	75499768	75499946	20786883	20786890	Biliary-Small-Ductal	chr15:75499768-75499946	7CpGs	178bp	0.08-0.08	0.65-0.93	-0.57	-	exon	C15orf39
chr6	43752076	43752303	9560408	9560415	Biliary-Small-Ductal	chr6:43752076-43752303	7CpGs	227bp	0.02-0.02	0.58-0.95	-0.56	-	exon,intron	VEGFA
chr8	22524383	22524601	12367478	12367485	Biliary-Small-Ductal	chr8:22524383-22524601	7CpGs	218bp	0.02-0.02	0.58-0.97	-0.56	-	intron	BIN3
chr16	1181876	1181928	21128818	21128824	Biliary-Small-Ductal	chr16:1181876-1181928	6CpGs	52bp	0.25-0.25	0.81-0.97	-0.56	-	Intergenic	CACNA1H
chr4	79432290	79433369	6736828	6736837	Biliary-Small-Ductal	chr4:79432290-79433369	9CpGs	1079bp	0.31-0.31	0.86-0.98	-0.55	-	intron	FRAS1
chr5	177031147	177031298	8981204	8981215	Biliary-Small-Ductal	chr5:177031147-177031298	11CpGs	151bp	0.03-0.03	0.58-0.97	-0.55	-	exon	B4GALT7
chr8	27461781	27462115	12418813	12418825	Biliary-Small-Ductal	chr8:27461781-27462115	12CpGs	334bp	0.25-0.25	0.8-0.97	-0.55	-	intron	CLU
chr8	28261891	28262199	12428006	12428018	Biliary-Small-Ductal	chr8:28261891-28262199	12CpGs	308bp	0.11-0.11	0.66-0.97	-0.55	-	Intergenic	ZNF395
chr11	2584427	2584575	16053631	16053643	Biliary-Small-Ductal	chr11:2584427-2584575	12CpGs	148bp	0.14-0.14	0.69-0.97	-0.55	-	intron	KCNQ1
chr15	86304349	86304713	20909301	20909316	Biliary-Small-Ductal	chr15:86304349-86304713	15CpGs	364bp	0.36-0.36	0.91-0.98	-0.55	-	intron	KLHL25
chr19	45284009	45284597	24799098	24799114	Biliary-Small-Ductal	chr19:45284009-45284597	16CpGs	588bp	0.17-0.17	0.72-0.96	-0.55	-	exon,intron	CBLC
chr1	1478629	1478779	35010	35020	Biliary-Small-Ductal	chr1:1478629-1478779	10CpGs	150bp	0.05-0.05	0.59-0.97	-0.54	-	intron	SSU72
chr1	2996830	2996975	80315	80329	Biliary-Small-Ductal	chr1:2996830-2996975	14CpGs	145bp	0.08-0.08	0.62-0.96	-0.54	-	intron	PRDM16
chr7	922701	922880	10553847	10553861	Biliary-Small-Ductal	chr7:922701-922880	14CpGs	179bp	0.09-0.09	0.63-0.96	-0.54	-	intron	GET4
chr9	139051132	139051457	14571013	14571028	Biliary-Small-Ductal	chr9:139051132-139051457	15CpGs	325bp	0.29-0.29	0.83-0.97	-0.54	-	Intergenic	C9orf69
chr10	131223236	131223434	15894228	15894236	Biliary-Small-Ductal	chr10:131223236-131223434	8CpGs	198bp	0.23-0.23	0.77-0.96	-0.54	-	Intergenic	MGMT
chr11	64979175	64979249	16587893	16587902	Biliary-Small-Ductal	chr11:64979175-64979249	9CpGs	74bp	0.15-0.15	0.69-0.96	-0.54	-	exon	CAPN1
chr14	75748059	75748609	19841262	19841271	Biliary-Small-Ductal	chr14:75748059-75748609	9CpGs	550bp	0.03-0.03	0.57-0.97	-0.54	-	exon	FOS
chr16	88532370	88532649	22133542	22133553	Biliary-Small-Ductal	chr16:88532370-88532649	11CpGs	279bp	0.07-0.07	0.61-0.97	-0.54	-	intron	ZFPM1
chr17	27902837	27903274	22573943	22573959	Biliary-Small-Ductal	chr17:27902837-27903274	16CpGs	437bp	0.27-0.27	0.81-0.96	-0.54	-	exon,intron	GIT1
chr19	4032718	4032931	24154802	24154809	Biliary-Small-Ductal	chr19:4032718-4032931	7CpGs	213bp	0.14-0.14	0.68-0.96	-0.54	-	intron	PIAS4
chr21	46844429	46844997	26145993	26146020	Biliary-Small-Ductal	chr21:46844429-46844997	27CpGs	568bp	0.18-0.18	0.72-0.96	-0.54	-	exon,promoter-TSS	COL18A1-AS1
chr1	45106456	45107114	703931	703945	Biliary-Small-Ductal	chr1:45106456-45107114	14CpGs	658bp	0.25-0.25	0.78-0.94	-0.53	-	intron	RNF220
chr11	123452056	123452263	17149136	17149143	Biliary-Small-Ductal	chr11:123452056-123452263	7CpGs	207bp	0.07-0.07	0.6-0.95	-0.53	-	intron	GRAMD1B
chr17	27493494	27493786	22567814	22567832	Biliary-Small-Ductal	chr17:27493494-27493786	18CpGs	292bp	0.16-0.16	0.69-0.97	-0.53	-	exon,intron	MYO18A
chr19	45716103	45716458	24809519	24809537	Biliary-Small-Ductal	chr19:45716103-45716458	18CpGs	355bp	0.25-0.25	0.78-0.95	-0.53	-	exon	EXOC3L2
chr22	47023029	47023196	26663724	26663737	Biliary-Small-Ductal	chr22:47023029-47023196	13CpGs	167bp	0.08-0.08	0.61-0.97	-0.53	-	intron	GRAMD4
chr1	114665554	114665652	1245918	1245924	Biliary-Small-Ductal	chr1:114665554-114665652	6CpGs	98bp	0-0	0.52-0.95	-0.52	-	intron	SYT6
chr3	49939703	49940127	4898021	4898040	Biliary-Small-Ductal	chr3:49939703-49940127	19CpGs	424bp	0.24-0.24	0.76-0.97	-0.52	-	exon	MST1R
chr4	1807921	1808010	6116892	6116899	Biliary-Small-Ductal	chr4:1807921-1808010	7CpGs	89bp	0.07-0.07	0.59-0.95	-0.52	-	exon,intron	FGFR3
chr5	498317	498356	7558638	7558643	Biliary-Small-Ductal	chr5:498317-498356	5CpGs	39bp	0-0	0.52-0.87	-0.52	-	intron	SLC9A3
chr7	36194575	36195155	10926608	10926621	Biliary-Small-Ductal	chr7:36194575-36195155	13CpGs	580bp	0.01-0.01	0.53-0.97	-0.52	-	intron	EEPD1
chr9	35676374	35676513	13680139	13680144	Biliary-Small-Ductal	chr9:35676374-35676513	5CpGs	139bp	0.18-0.18	0.7-0.96	-0.52	-	intron	CA9
chr9	139840215	139840491	14596350	14596358	Biliary-Small-Ductal	chr9:139840215-139840491	8CpGs	276bp	0.25-0.25	0.77-0.97	-0.52	-	intron	C8G
chr10	73356538	73357233	15314455	15314469	Biliary-Small-Ductal	chr10:73356538-73357233	14CpGs	695bp	0.21-0.21	0.73-0.97	-0.52	-	intron	CDH23
chr12	111664476	111664629	18222806	18222817	Biliary-Small-Ductal	chr12:111664476-111664629	11CpGs	153bp	0.31-0.31	0.83-0.97	-0.52	-	intron	CUX2
chr17	80879355	80879843	23332599	23332614	Biliary-Small-Ductal	chr17:80879355-80879843	15CpGs	488bp	0.25-0.25	0.77-0.97	-0.52	-	intron	TBCD
chr1	156047230	156047422	1447450	1447466	Biliary-Small-Ductal	chr1:156047230-156047422	16CpGs	192bp	0.36-0.36	0.87-0.96	-0.51	-	exon	MEX3A
chr7	588820	589020	10543857	10543871	Biliary-Small-Ductal	chr7:588820-589020	14CpGs	200bp	0.12-0.12	0.63-0.95	-0.51	-	TTS	PRKAR1B
chr9	138137441	138137541	14547915	14547918	Biliary-Small-Ductal	chr9:138137441-138137541	3CpGs	100bp	0-0	0.51-0.91	-0.51	-	Intergenic	LOC401557
chr10	131223459	131223684	15894237	15894246	Biliary-Small-Ductal	chr10:131223459-131223684	9CpGs	225bp	0.21-0.21	0.72-0.96	-0.51	-	Intergenic	MGMT
chr11	1252011	1252162	16019229	16019235	Biliary-Small-Ductal	chr11:1252011-1252162	6CpGs	151bp	0.02-0.02	0.53-0.94	-0.51	-	intron	MUC5B
chr11	1273951	1274242	16020076	16020094	Biliary-Small-Ductal	chr11:1273951-1274242	18CpGs	291bp	0.29-0.29	0.8-0.96	-0.51	-	exon	MUC5B
chr2	202004715	202004870	4008334	4008353	Biliary-Small-Ductal	chr2:202004715-202004870	19CpGs	155bp	0.11-0.11	0.61-0.97	-0.5	-	promoter-TSS	CFLAR
chr16	88540935	88541804	22133871	22133905	Biliary-Small-Ductal	chr16:88540935-88541804	34CpGs	869bp	0.32-0.32	0.82-0.96	-0.5	-	intron	ZFPM1
chr16	88545401	88545572	22134020	22134028	Biliary-Small-Ductal	chr16:88545401-88545572	8CpGs	171bp	0.21-0.21	0.71-0.96	-0.5	-	intron	ZFPM1
chr16	88557113	88557253	22134425	22134430	Biliary-Small-Ductal	chr16:88557113-88557253	5CpGs	140bp	0.23-0.23	0.73-0.96	-0.5	-	intron	ZFPM1
chr22	50728411	50728518	26738969	26738977	Biliary-Small-Ductal	chr22:50728411-50728518	8CpGs	107bp	0.18-0.18	0.68-0.96	-0.5	-	exon	PLXNB2
chr1	3680249	3680473	100841	100855	Biliary-Small-Ductal	chr1:3680249-3680473	14CpGs	224bp	0.09-0.09	0.58-0.95	-0.49	-	exon,intron	CCDC27
chr4	1616344	1616668	6110615	6110632	Biliary-Small-Ductal	chr4:1616344-1616668	17CpGs	324bp	0.23-0.23	0.72-0.95	-0.49	-	Intergenic	FAM53A
chr4	1800751	1801031	6116512	6116523	Biliary-Small-Ductal	chr4:1800751-1801031	11CpGs	280bp	0.28-0.28	0.77-0.96	-0.49	-	intron	FGFR3
chr7	226563	226941	10533902	10533913	Biliary-Small-Ductal	chr7:226563-226941	11CpGs	378bp	0.12-0.12	0.61-0.97	-0.49	-	intron	FAM20C
chr7	143093947	143094153	11882251	11882260	Biliary-Small-Ductal	chr7:143093947-143094153	9CpGs	206bp	0.22-0.22	0.71-0.98	-0.49	-	intron	EPHA1
chr10	134567050	134567150	15955206	15955209	Biliary-Small-Ductal	chr10:134567050-134567150	3CpGs	100bp	0.04-0.04	0.53-0.98	-0.49	-	intron	INPP5A
chr12	49743205	49743524	17703248	17703254	Biliary-Small-Ductal	chr12:49743205-49743524	6CpGs	319bp	0.01-0.01	0.5-0.97	-0.49	-	exon	DNAJC22
chr16	1171587	1171698	21128446	21128454	Biliary-Small-Ductal	chr16:1171587-1171698	8CpGs	111bp	0.24-0.24	0.73-0.94	-0.49	-	Intergenic	C1QTNF8
chr16	1183321	1183381	21128874	21128877	Biliary-Small-Ductal	chr16:1183321-1183381	3CpGs	60bp	0.05-0.05	0.54-0.96	-0.49	-	Intergenic	CACNA1H
chr16	88537508	88538022	22133728	22133753	Biliary-Small-Ductal	chr16:88537508-88538022	25CpGs	514bp	0.38-0.38	0.87-0.96	-0.49	-	intron	ZFPM1
chr17	79516060	79516421	23291217	23291228	Biliary-Small-Ductal	chr17:79516060-79516421	11CpGs	361bp	0.19-0.19	0.68-0.97	-0.49	-	exon,intron	C17orf70
chr18	74799914	74800038	23960494	23960503	Biliary-Small-Ductal	chr18:74799914-74800038	9CpGs	124bp	0.06-0.06	0.55-0.98	-0.49	-	intron	MBP
chr22	47029128	47029661	26663949	26663959	Biliary-Small-Ductal	chr22:47029128-47029661	10CpGs	533bp	0.25-0.25	0.74-0.95	-0.49	-	intron	GRAMD4
chr7	1967763	1967895	10588228	10588240	Biliary-Small-Ductal	chr7:1967763-1967895	12CpGs	132bp	0.19-0.19	0.67-0.97	-0.48	-	intron	MAD1L1
chr7	2609648	2609825	10606839	10606847	Biliary-Small-Ductal	chr7:2609648-2609825	8CpGs	177bp	0.11-0.11	0.59-0.97	-0.48	-	intron	IQCE
chr10	131708262	131708476	15902474	15902491	Biliary-Small-Ductal	chr10:131708262-131708476	17CpGs	214bp	0.09-0.09	0.57-0.96	-0.48	-	intron	EBF3
chr10	134468976	134469359	15952260	15952276	Biliary-Small-Ductal	chr10:134468976-134469359	16CpGs	383bp	0.36-0.36	0.84-0.97	-0.48	-	intron	INPP5A
chr11	1782507	1782693	16034099	16034111	Biliary-Small-Ductal	chr11:1782507-1782693	12CpGs	186bp	0.17-0.17	0.65-0.95	-0.48	-	exon	CTSD
chr12	132980063	132980290	18530216	18530225	Biliary-Small-Ductal	chr12:132980063-132980290	9CpGs	227bp	0.23-0.23	0.71-0.93	-0.48	-	Intergenic	FBRSL1
chr13	113611729	113611810	19320574	19320578	Biliary-Small-Ductal	chr13:113611729-113611810	4CpGs	81bp	0.15-0.15	0.63-0.95	-0.48	-	Intergenic	MCF2L-AS1
chr16	1222497	1222792	21130708	21130722	Biliary-Small-Ductal	chr16:1222497-1222792	14CpGs	295bp	0.08-0.08	0.56-0.94	-0.48	-	intron	CACNA1H
chr16	88550873	88551250	22134202	22134216	Biliary-Small-Ductal	chr16:88550873-88551250	14CpGs	377bp	0.06-0.06	0.54-0.96	-0.48	-	intron	ZFPM1
chr1	10799738	10799965	220900	220906	Biliary-Small-Ductal	chr1:10799738-10799965	6CpGs	227bp	0.09-0.09	0.56-0.96	-0.47	-	intron	CASZ1
chr1	226098957	226099032	2026006	2026013	Biliary-Small-Ductal	chr1:226098957-226099032	7CpGs	75bp	0.03-0.03	0.5-0.96	-0.47	-	Intergenic	PYCR2
chr10	6264954	6265001	14720660	14720664	Biliary-Small-Ductal	chr10:6264954-6265001	4CpGs	47bp	0.12-0.12	0.59-0.96	-0.47	-	intron	PFKFB3
chr12	133026766	133026814	18531866	18531869	Biliary-Small-Ductal	chr12:133026766-133026814	3CpGs	48bp	0.08-0.08	0.55-0.96	-0.47	-	Intergenic	FBRSL1
chr16	85658163	85658294	22071133	22071140	Biliary-Small-Ductal	chr16:85658163-85658294	7CpGs	131bp	0.09-0.09	0.56-0.96	-0.47	-	intron	GSE1
chr17	27493204	27493476	22567797	22567814	Biliary-Small-Ductal	chr17:27493204-27493476	17CpGs	272bp	0.37-0.37	0.84-0.97	-0.47	-	exon	MYO18A
chr22	41793006	41793095	26560253	26560257	Biliary-Small-Ductal	chr22:41793006-41793095	4CpGs	89bp	0.12-0.12	0.59-0.98	-0.47	-	exon	TEF
chr1	44482862	44483124	696198	696207	Biliary-Small-Ductal	chr1:44482862-44483124	9CpGs	262bp	0.14-0.14	0.6-0.95	-0.46	-	promoter-TSS	SLC6A9
chr3	128141404	128141587	5482986	5482992	Biliary-Small-Ductal	chr3:128141404-128141587	6CpGs	183bp	0.33-0.33	0.79-0.98	-0.46	-	Intergenic	DNAJB8-AS1
chr7	959725	960076	10555451	10555472	Biliary-Small-Ductal	chr7:959725-960076	21CpGs	351bp	0.07-0.07	0.53-0.96	-0.46	-	intron	ADAP1
chr8	8195222	8195274	12212999	12213002	Biliary-Small-Ductal	chr8:8195222-8195274	3CpGs	52bp	0.06-0.06	0.52-0.98	-0.46	-	intron	SGK223
chr11	72483131	72483447	16726700	16726711	Biliary-Small-Ductal	chr11:72483131-72483447	11CpGs	316bp	0.21-0.21	0.67-0.96	-0.46	-	intron	STARD10
chr16	1181346	1181729	21128789	21128814	Biliary-Small-Ductal	chr16:1181346-1181729	25CpGs	383bp	0.31-0.31	0.77-0.97	-0.46	-	Intergenic	CACNA1H
chr17	71282313	71282516	23110975	23110991	Biliary-Small-Ductal	chr17:71282313-71282516	16CpGs	203bp	0.3-0.3	0.76-0.96	-0.46	-	exon	CDC42EP4
chr17	77923890	77924179	23246841	23246861	Biliary-Small-Ductal	chr17:77923890-77924179	20CpGs	289bp	0.24-0.24	0.7-0.97	-0.46	-	intron	TBC1D16
chr21	46845022	46845230	26146021	26146035	Biliary-Small-Ductal	chr21:46845022-46845230	14CpGs	208bp	0.17-0.17	0.63-0.97	-0.46	-	promoter-TSS	COL18A1-AS1
chr3	111311734	111311965	5338593	5338596	Biliary-Small-Ductal	chr3:111311734-111311965	3CpGs	231bp	0.02-0.02	0.47-0.96	-0.45	-	TTS,exon	ZBED2
chr8	87357552	87358639	12881973	12881989	Biliary-Small-Ductal	chr8:87357552-87358639	16CpGs	1087bp	0.25-0.25	0.7-0.97	-0.45	-	intron	WWP1
chr11	33677601	33677796	16312244	16312252	Biliary-Small-Ductal	chr11:33677601-33677796	8CpGs	195bp	0.04-0.04	0.49-0.98	-0.45	-	exon,intron	KIAA1549L
chr16	585002	585353	21104456	21104475	Biliary-Small-Ductal	chr16:585002-585353	19CpGs	351bp	0.16-0.16	0.61-0.97	-0.45	-	promoter-TSS	MIR5587
chr20	60881006	60881217	25733884	25733897	Biliary-Small-Ductal	chr20:60881006-60881217	13CpGs	211bp	0.31-0.31	0.76-0.97	-0.45	-	exon,intron	ADRM1
chr1	223933238	223934706	2002784	2002810	Biliary-Small-Ductal	chr1:223933238-223934706	26CpGs	1468bp	0.46-0.46	0.9-0.97	-0.44	-	intron	CAPN2
chr2	127825924	127826091	3457060	3457070	Biliary-Small-Ductal	chr2:127825924-127826091	10CpGs	167bp	0.23-0.23	0.67-0.95	-0.44	-	intron	BIN1
chr2	241235125	241235332	4406369	4406377	Biliary-Small-Ductal	chr2:241235125-241235332	8CpGs	207bp	0.29-0.29	0.73-0.95	-0.44	-	Intergenic	GPC1
chr9	130868775	130868797	14399342	14399345	Biliary-Small-Ductal	chr9:130868775-130868797	3CpGs	22bp	0.03-0.03	0.47-0.94	-0.44	-	exon	SLC25A25
chr11	1228752	1228811	16018578	16018585	Biliary-Small-Ductal	chr11:1228752-1228811	7CpGs	59bp	0.2-0.2	0.64-0.96	-0.44	-	Intergenic	MUC5B
chr16	1171350	1171417	21128433	21128439	Biliary-Small-Ductal	chr16:1171350-1171417	6CpGs	67bp	0.04-0.04	0.48-0.86	-0.44	-	Intergenic	C1QTNF8
chrX	70443971	70444246	27360519	27360537	Biliary-Small-Ductal	chrX:70443971-70444246	18CpGs	275bp	0.23-0.25	0.69-0.95	-0.44	-	exon	GJB1
chr1	3273306	3273408	88524	88530	Biliary-Small-Ductal	chr1:3273306-3273408	6CpGs	102bp	0.08-0.08	0.51-0.96	-0.43	-	intron	PRDM16
chr1	3394871	3394960	92216	92221	Biliary-Small-Ductal	chr1:3394871-3394960	5CpGs	89bp	0.19-0.19	0.62-0.94	-0.43	-	intron	ARHGEF16
chr3	49764811	49765013	4895402	4895412	Biliary-Small-Ductal	chr3:49764811-49765013	10CpGs	202bp	0.44-0.44	0.87-0.98	-0.43	-	exon	IP6K1
chr3	49940162	49940449	4898041	4898060	Biliary-Small-Ductal	chr3:49940162-49940449	19CpGs	287bp	0.18-0.18	0.61-0.97	-0.43	-	exon	MST1R
chr4	1363466	1363830	6104262	6104280	Biliary-Small-Ductal	chr4:1363466-1363830	18CpGs	364bp	0.1-0.1	0.53-0.97	-0.43	-	intron	UVSSA
chr10	30248738	30248960	14969440	14969449	Biliary-Small-Ductal	chr10:30248738-30248960	9CpGs	222bp	0.1-0.1	0.53-0.97	-0.43	-	Intergenic	KIAA1462
chr7	2605243	2605310	10606729	10606732	Biliary-Small-Ductal	chr7:2605243-2605310	3CpGs	67bp	0.06-0.06	0.48-0.96	-0.42	-	intron	IQCE
chr8	644532	644575	12106844	12106850	Biliary-Small-Ductal	chr8:644532-644575	6CpGs	43bp	0-0	0.42-0.97	-0.42	-	intron	ERICH1
chr13	114742928	114743144	19345718	19345731	Biliary-Small-Ductal	chr13:114742928-114743144	13CpGs	216bp	0.27-0.27	0.69-0.96	-0.42	-	Intergenic	LINC00565
chr16	594993	595487	21104942	21104964	Biliary-Small-Ductal	chr16:594993-595487	22CpGs	494bp	0.43-0.43	0.85-0.97	-0.42	-	intron	SOLH
chr18	74802561	74802780	23960546	23960555	Biliary-Small-Ductal	chr18:74802561-74802780	9CpGs	219bp	0.03-0.03	0.45-0.96	-0.42	-	intron	MBP
chr19	10745505	10745723	24300259	24300267	Biliary-Small-Ductal	chr19:10745505-10745723	8CpGs	218bp	0.33-0.33	0.75-0.96	-0.42	-	exon,intron	SLC44A2
chr19	16013444	16013580	24405849	24405855	Biliary-Small-Ductal	chr19:16013444-16013580	6CpGs	136bp	0.44-0.44	0.86-0.98	-0.42	-	Intergenic	CYP4F2
chr20	60988652	60989003	25737612	25737625	Biliary-Small-Ductal	chr20:60988652-60989003	13CpGs	351bp	0.28-0.28	0.7-0.97	-0.42	-	exon,intron	RBBP8NL
chr2	121742597	121743034	3409925	3409934	Biliary-Small-Ductal	chr2:121742597-121743034	9CpGs	437bp	0.28-0.28	0.69-0.95	-0.41	-	intron	GLI2
chr5	497433	497453	7558586	7558589	Biliary-Small-Ductal	chr5:497433-497453	3CpGs	20bp	0.01-0.01	0.42-0.95	-0.41	-	intron	SLC9A3
chr5	1207528	1207745	7577956	7577962	Biliary-Small-Ductal	chr5:1207528-1207745	6CpGs	217bp	0.26-0.34	0.75-0.96	-0.41	-	intron	SLC6A19
chr5	176755278	176755417	8974570	8974580	Biliary-Small-Ductal	chr5:176755278-176755417	10CpGs	139bp	0.15-0.15	0.56-0.95	-0.41	-	Intergenic	MXD3
chr7	226135	226306	10533882	10533889	Biliary-Small-Ductal	chr7:226135-226306	7CpGs	171bp	0.25-0.34	0.75-0.98	-0.41	-	intron	FAM20C
chr7	1914010	1914304	10586583	10586598	Biliary-Small-Ductal	chr7:1914010-1914304	15CpGs	294bp	0.39-0.39	0.8-0.98	-0.41	-	intron	MAD1L1
chr7	51385780	51386319	11065297	11065306	Biliary-Small-Ductal	chr7:51385780-51386319	9CpGs	539bp	0.37-0.37	0.78-0.97	-0.41	-	Intergenic	COBL
chr10	711944	712082	14644921	14644932	Biliary-Small-Ductal	chr10:711944-712082	11CpGs	138bp	0.11-0.11	0.52-0.97	-0.41	-	TTS	PRR26
chr10	29759299	29759488	14963549	14963563	Biliary-Small-Ductal	chr10:29759299-29759488	14CpGs	189bp	0.17-0.17	0.58-0.96	-0.41	-	exon,intron	SVIL
chr11	67401378	67401652	16640293	16640305	Biliary-Small-Ductal	chr11:67401378-67401652	12CpGs	274bp	0.27-0.27	0.68-0.95	-0.41	-	intron	TBX10
chr12	117465435	117465948	18294272	18294300	Biliary-Small-Ductal	chr12:117465435-117465948	28CpGs	513bp	0.44-0.44	0.85-0.97	-0.41	-	exon,intron	FBXW8
chr15	23084611	23085027	20243633	20243656	Biliary-Small-Ductal	chr15:23084611-23085027	23CpGs	416bp	0.49-0.49	0.9-0.98	-0.41	-	intron	NIPA1
chr16	677198	677475	21108411	21108422	Biliary-Small-Ductal	chr16:677198-677475	11CpGs	277bp	0.33-0.36	0.77-0.98	-0.41	-	exon,intron	RAB40C
chr19	1827364	1827578	24084432	24084453	Biliary-Small-Ductal	chr19:1827364-1827578	21CpGs	214bp	0.39-0.39	0.8-0.97	-0.41	-	exon	REXO1
chr20	56287198	56287355	25662823	25662829	Biliary-Small-Ductal	chr20:56287198-56287355	6CpGs	157bp	0.19-0.19	0.6-0.98	-0.41	-	promoter-TSS	PMEPA1
chr20	60817220	60817434	25732087	25732092	Biliary-Small-Ductal	chr20:60817220-60817434	5CpGs	214bp	0.1-0.1	0.51-0.97	-0.41	-	intron	OSBPL2
chr21	45725875	45726377	26119358	26119374	Biliary-Small-Ductal	chr21:45725875-45726377	16CpGs	502bp	0.28-0.28	0.69-0.96	-0.41	-	intron	PFKL
chr1	229265503	229265558	2072629	2072633	Biliary-Small-Ductal	chr1:229265503-229265558	4CpGs	55bp	0.06-0.06	0.46-0.97	-0.4	-	Intergenic	RAB4A
chr2	241383326	241383719	4409573	4409591	Biliary-Small-Ductal	chr2:241383326-241383719	18CpGs	393bp	0-0	0.4-0.95	-0.4	-	intron	GPC1
chr3	31721446	31721637	4714581	4714586	Biliary-Small-Ductal	chr3:31721446-31721637	5CpGs	191bp	0.06-0.06	0.46-0.95	-0.4	-	intron	OSBPL10
chr4	38083029	38083376	6459698	6459704	Biliary-Small-Ductal	chr4:38083029-38083376	6CpGs	347bp	0.48-0.48	0.88-0.98	-0.4	-	intron	TBC1D1
chr5	170876495	170876741	8894187	8894197	Biliary-Small-Ductal	chr5:170876495-170876741	10CpGs	246bp	0.12-0.12	0.52-0.95	-0.4	-	intron	FGF18
chr5	179250551	179250892	9022982	9022992	Biliary-Small-Ductal	chr5:179250551-179250892	10CpGs	341bp	0.26-0.26	0.66-0.97	-0.4	-	exon,intron	SQSTM1
chr10	679215	679266	14644084	14644087	Biliary-Small-Ductal	chr10:679215-679266	3CpGs	51bp	0.03-0.03	0.43-0.96	-0.4	-	intron	DIP2C
chr12	45749352	45749482	17662636	17662642	Biliary-Small-Ductal	chr12:45749352-45749482	6CpGs	130bp	0.47-0.47	0.87-0.98	-0.4	-	intron	ANO6
chr15	27819444	27819593	20292289	20292292	Biliary-Small-Ductal	chr15:27819444-27819593	3CpGs	149bp	0.03-0.03	0.43-0.92	-0.4	-	Intergenic	OCA2
chr16	1207492	1207586	21129980	21129991	Biliary-Small-Ductal	chr16:1207492-1207586	11CpGs	94bp	0.26-0.26	0.66-0.95	-0.4	-	intron	CACNA1H
chr19	407073	407216	24025415	24025424	Biliary-Small-Ductal	chr19:407073-407216	9CpGs	143bp	0.09-0.09	0.49-0.96	-0.4	-	exon	C2CD4C
chr19	18121995	18123383	24451342	24451366	Biliary-Small-Ductal	chr19:18121995-18123383	24CpGs	1388bp	0.51-0.51	0.91-0.97	-0.4	-	intron	ARRDC2
chr19	46387679	46387919	24826625	24826649	Biliary-Small-Ductal	chr19:46387679-46387919	24CpGs	240bp	0.15-0.15	0.55-0.97	-0.4	-	exon	IRF2BP1
chr22	48957652	48957772	26696487	26696495	Biliary-Small-Ductal	chr22:48957652-48957772	8CpGs	120bp	0.12-0.12	0.52-0.96	-0.4	-	intron	FAM19A5
chr22	50725028	50725503	26738778	26738805	Biliary-Small-Ductal	chr22:50725028-50725503	27CpGs	475bp	0.36-0.36	0.76-0.96	-0.4	-	intron	PLXNB2
chr18	3498993	3499587	23375536	23375585	Biliary-Small-Ductal	chr18:3498993-3499587	49CpGs	594bp	0.6-0.6	0-0.16	0.44	+	exon	DLGAP1
chr14	38067833	38067990	19523163	19523181	Biliary-Small-Ductal	chr14:38067833-38067990	18CpGs	157bp	0.89-0.89	0.01-0.42	0.47	+	Intergenic	FOXA1
chr13	28497826	28498280	18659391	18659410	Biliary-Small-Ductal	chr13:28497826-28498280	19CpGs	454bp	0.67-0.67	0.03-0.19	0.48	+	intron	PDX1
chr14	38067054	38067566	19523124	19523146	Biliary-Small-Ductal	chr14:38067054-38067566	22CpGs	512bp	0.86-0.86	0.02-0.33	0.53	+	Intergenic	FOXA1
chr13	28503319	28503536	18659652	18659667	Biliary-Small-Ductal	chr13:28503319-28503536	15CpGs	217bp	0.84-0.84	0.01-0.29	0.55	+	Intergenic	PDX1
chr13	28499045	28499683	18659483	18659494	Biliary-Small-Ductal	chr13:28499045-28499683	11CpGs	638bp	0.87-0.87	0.05-0.29	0.58	+	exon	PDX1
chr13	28502394	28502926	18659593	18659626	Biliary-Small-Ductal	chr13:28502394-28502926	33CpGs	532bp	0.9-0.9	0.03-0.3	0.6	+	Intergenic	PDX1
chr13	28501366	28502364	18659540	18659591	Biliary-Small-Ductal	chr13:28501366-28502364	51CpGs	998bp	0.86-0.86	0.03-0.2	0.66	+	Intergenic	PDX1
chr10	114877394	114877866	15708537	15708558	Biliary-Large-Ductal	chr10:114877394-114877866	21CpGs	472bp	0.02-0.04	0.9-0.98	-0.86	-	intron	TCF7L2
chr12	111664476	111664629	18222806	18222817	Biliary-Large-Ductal	chr12:111664476-111664629	11CpGs	153bp	0.01-0.04	0.83-0.97	-0.79	-	intron	CUX2
chr16	946516	946735	21119928	21119939	Biliary-Large-Ductal	chr16:946516-946735	11CpGs	219bp	0.04-0.07	0.82-0.96	-0.75	-	intron	LMF1
chr7	156781826	156781902	12046873	12046878	Biliary-Large-Ductal	chr7:156781826-156781902	5CpGs	76bp	0.03-0.1	0.83-0.98	-0.73	-	Intergenic	MNX1
chr5	1702312	1702471	7590990	7591002	Biliary-Large-Ductal	chr5:1702312-1702471	12CpGs	159bp	0.11-0.14	0.8-0.96	-0.66	-	Intergenic	MIR4277
chr16	85230631	85230805	22059684	22059693	Biliary-Large-Ductal	chr16:85230631-85230805	9CpGs	174bp	0.03-0.09	0.75-0.97	-0.66	-	Intergenic	LOC400548
chr21	46726197	46726517	26142597	26142617	Biliary-Large-Ductal	chr21:46726197-46726517	20CpGs	320bp	0.03-0.06	0.71-0.96	-0.65	-	Intergenic	LOC642852
chr10	134471997	134472211	15952337	15952352	Biliary-Large-Ductal	chr10:134471997-134472211	15CpGs	214bp	0.07-0.24	0.86-0.97	-0.62	-	intron	INPP5A
chr4	1363466	1363830	6104262	6104280	Biliary-Large-Ductal	chr4:1363466-1363830	18CpGs	364bp	0-0.01	0.62-0.97	-0.61	-	intron	UVSSA
chr9	140265362	140265602	14612373	14612397	Biliary-Large-Ductal	chr9:140265362-140265602	24CpGs	240bp	0.03-0.07	0.68-0.97	-0.61	-	intron	EXD3
chr16	1171440	1171531	21128439	21128445	Biliary-Large-Ductal	chr16:1171440-1171531	6CpGs	91bp	0.19-0.25	0.84-0.98	-0.59	-	Intergenic	C1QTNF8
chr1	2996830	2996975	80315	80329	Biliary-Large-Ductal	chr1:2996830-2996975	14CpGs	145bp	0.03-0.07	0.65-0.96	-0.58	-	intron	PRDM16
chr16	58077527	58077828	21751705	21751712	Biliary-Large-Ductal	chr16:58077527-58077828	7CpGs	301bp	0.18-0.25	0.83-0.97	-0.58	-	intron	MMP15
chr17	70053558	70053834	23094122	23094128	Biliary-Large-Ductal	chr17:70053558-70053834	6CpGs	276bp	0.04-0.1	0.67-0.96	-0.57	-	Intergenic	SOX9
chr10	711944	712082	14644921	14644932	Biliary-Large-Ductal	chr10:711944-712082	11CpGs	138bp	0.01-0.01	0.56-0.97	-0.55	-	TTS	PRR26
chr13	113611729	113611810	19320574	19320578	Biliary-Large-Ductal	chr13:113611729-113611810	4CpGs	81bp	0.07-0.12	0.67-0.95	-0.55	-	Intergenic	MCF2L-AS1
chr1	203097966	203098125	1819304	1819318	Biliary-Large-Ductal	chr1:203097966-203098125	14CpGs	159bp	0.07-0.16	0.7-0.97	-0.54	-	exon	ADORA1
chr10	134567050	134567150	15955206	15955209	Biliary-Large-Ductal	chr10:134567050-134567150	3CpGs	100bp	0.01-0.04	0.57-0.98	-0.53	-	intron	INPP5A
chr13	111329306	111329450	19281832	19281841	Biliary-Large-Ductal	chr13:111329306-111329450	9CpGs	144bp	0.12-0.14	0.66-0.96	-0.52	-	exon	CARS2
chr12	83436651	83436895	17989906	17989911	Biliary-Large-Ductal	chr12:83436651-83436895	5CpGs	244bp	0.01-0.01	0.52-0.95	-0.51	-	intron	TMTC2
chr1	2279095	2279430	61880	61897	Biliary-Large-Ductal	chr1:2279095-2279430	17CpGs	335bp	0.04-0.05	0.55-0.96	-0.5	-	intron	MORN1
chr17	77926498	77926712	23246958	23246976	Biliary-Large-Ductal	chr17:77926498-77926712	18CpGs	214bp	0.11-0.2	0.7-0.97	-0.5	-	exon,intron	TBC1D16
chr1	3282806	3282902	88852	88861	Biliary-Large-Ductal	chr1:3282806-3282902	9CpGs	96bp	0.01-0.07	0.56-0.97	-0.49	-	intron	PRDM16
chr2	10501114	10501274	2414648	2414656	Biliary-Large-Ductal	chr2:10501114-10501274	8CpGs	160bp	0.15-0.26	0.75-0.97	-0.49	-	intron	HPCAL1
chr10	130546138	130546266	15886241	15886249	Biliary-Large-Ductal	chr10:130546138-130546266	8CpGs	128bp	0.24-0.27	0.76-0.95	-0.49	-	Intergenic	MKI67
chr3	70048580	70048750	5085457	5085465	Biliary-Large-Ductal	chr3:70048580-70048750	8CpGs	170bp	0.14-0.23	0.71-0.95	-0.48	-	Intergenic	MITF
chr7	134889690	134889956	11801609	11801614	Biliary-Large-Ductal	chr7:134889690-134889956	5CpGs	266bp	0.03-0.12	0.6-0.97	-0.48	-	intron	WDR91
chr16	1171350	1171417	21128433	21128439	Biliary-Large-Ductal	chr16:1171350-1171417	6CpGs	67bp	0.03-0.04	0.52-0.86	-0.48	-	Intergenic	C1QTNF8
chr16	73266022	73266107	21913810	21913819	Biliary-Large-Ductal	chr16:73266022-73266107	9CpGs	85bp	0.01-0.06	0.53-0.98	-0.47	-	Intergenic	HTA
chr2	97169033	97169146	3163528	3163533	Biliary-Large-Ductal	chr2:97169033-97169146	5CpGs	113bp	0-0.05	0.51-0.96	-0.46	-	intron	NEURL3
chr4	1564184	1564224	6108979	6108985	Biliary-Large-Ductal	chr4:1564184-1564224	6CpGs	40bp	0.17-0.19	0.65-0.95	-0.46	-	Intergenic	FAM53A
chr1	2954127	2954204	78983	78988	Biliary-Large-Ductal	chr1:2954127-2954204	5CpGs	77bp	0.06-0.08	0.52-0.93	-0.44	-	Intergenic	ACTRT2
chr4	1616344	1616668	6110615	6110632	Biliary-Large-Ductal	chr4:1616344-1616668	17CpGs	324bp	0.22-0.31	0.74-0.95	-0.43	-	Intergenic	FAM53A
chr7	155715167	155715246	12031551	12031556	Biliary-Large-Ductal	chr7:155715167-155715246	5CpGs	79bp	0.1-0.12	0.54-0.95	-0.42	-	Intergenic	SHH
chr19	990412	990566	24050323	24050330	Biliary-Large-Ductal	chr19:990412-990566	7CpGs	154bp	0.08-0.14	0.56-0.97	-0.42	-	intron	WDR18
chr2	95723595	95723663	3145581	3145586	Biliary-Large-Ductal	chr2:95723595-95723663	5CpGs	68bp	0.1-0.17	0.58-0.96	-0.41	-	Intergenic	MAL
chr3	139257393	139257634	5587035	5587041	Biliary-Large-Ductal	chr3:139257393-139257634	6CpGs	241bp	0.23-0.29	0.7-0.96	-0.41	-	intron	RBP1
chr10	99535134	99535540	15558465	15558471	Biliary-Large-Ductal	chr10:99535134-99535540	6CpGs	406bp	0.32-0.4	0.81-0.98	-0.41	-	Intergenic	SFRP5
chr16	1171587	1171698	21128446	21128454	Biliary-Large-Ductal	chr16:1171587-1171698	8CpGs	111bp	0.29-0.32	0.73-0.94	-0.41	-	Intergenic	C1QTNF8
chr16	17499097	17499311	21393587	21393599	Biliary-Large-Ductal	chr16:17499097-17499311	12CpGs	214bp	0.02-0.06	0.47-0.95	-0.41	-	intron	XYLT1
chr2	120278029	120278084	3390277	3390280	Biliary-Large-Ductal	chr2:120278029-120278084	3CpGs	55bp	0.05-0.11	0.51-0.96	-0.4	-	intron	SCTR
chr16	3763054	3763348	21205923	21205933	Biliary-Large-Ductal	chr16:3763054-3763348	10CpGs	294bp	0.04-0.06	0.46-0.96	-0.4	-	intron	TRAP1
chr16	85743415	85743577	22073554	22073567	Biliary-Large-Ductal	chr16:85743415-85743577	13CpGs	162bp	0.09-0.11	0.51-0.97	-0.4	-	intron	C16orf74
chr19	7115839	7116001	24228978	24228983	Biliary-Large-Ductal	chr19:7115839-7116001	5CpGs	162bp	0.05-0.15	0.55-0.98	-0.4	-	exon	INSR
chr10	94822370	94822729	15509468	15509513	Biliary-Large-Ductal	chr10:94822370-94822729	45CpGs	359bp	0.53-0.67	0-0.13	0.4	+	exon	CYP26C1
chr4	174442909	174443377	7381685	7381704	Biliary-Large-Ductal	chr4:174442909-174443377	19CpGs	468bp	0.69-0.76	0.01-0.28	0.41	+	Intergenic	HAND2
chr15	53096102	53097290	20551360	20551420	Biliary-Large-Ductal	chr15:53096102-53097290	60CpGs	1188bp	0.48-0.58	0.01-0.07	0.41	+	Intergenic	ONECUT1
chr6	100915395	100915682	9915061	9915072	Biliary-Large-Ductal	chr6:100915395-100915682	11CpGs	287bp	0.86-0.89	0.05-0.44	0.42	+	Intergenic	SIM1
chr22	46366738	46367204	26646647	26646680	Biliary-Large-Ductal	chr22:46366738-46367204	33CpGs	466bp	0.79-0.85	0-0.37	0.42	+	intron	WNT7B
chr4	174439054	174439337	7381570	7381581	Biliary-Large-Ductal	chr4:174439054-174439337	11CpGs	283bp	0.74-0.82	0.02-0.31	0.43	+	Intergenic	HAND2
chr1	3309831	3309973	89531	89538	Biliary-Large-Ductal	chr1:3309831-3309973	7CpGs	142bp	0.89-0.95	0.01-0.45	0.44	+	intron	PRDM16
chr10	100994143	100995254	15571269	15571300	Biliary-Large-Ductal	chr10:100994143-100995254	31CpGs	1111bp	0.59-0.75	0.01-0.15	0.44	+	intron	HPSE2
chr10	94826018	94826234	15509654	15509676	Biliary-Large-Ductal	chr10:94826018-94826234	22CpGs	216bp	0.69-0.78	0.02-0.23	0.46	+	intron	CYP26C1
chr15	53098014	53098309	20551477	20551503	Biliary-Large-Ductal	chr15:53098014-53098309	26CpGs	295bp	0.9-0.93	0.01-0.44	0.46	+	Intergenic	ONECUT1
chr10	23479404	23480003	14903634	14903646	Biliary-Large-Ductal	chr10:23479404-23480003	12CpGs	599bp	0.79-0.81	0.03-0.32	0.47	+	Intergenic	PTF1A
chr14	95233855	95234127	20021188	20021200	Biliary-Large-Ductal	chr14:95233855-95234127	12CpGs	272bp	0.74-0.84	0.04-0.26	0.48	+	TTS	GSC
chr6	100915767	100915883	9915077	9915086	Biliary-Large-Ductal	chr6:100915767-100915883	9CpGs	116bp	0.88-0.92	0.05-0.39	0.49	+	Intergenic	SIM1
chr11	94883896	94884279	16903341	16903370	Biliary-Large-Ductal	chr11:94883896-94884279	29CpGs	383bp	0.72-0.84	0-0.21	0.51	+	Intergenic	ENDOD1
chr11	119227020	119227708	17101436	17101490	Biliary-Large-Ductal	chr11:119227020-119227708	54CpGs	688bp	0.77-0.84	0-0.26	0.51	+	exon	USP2
chr13	28544214	28544811	18660585	18660624	Biliary-Large-Ductal	chr13:28544214-28544811	39CpGs	597bp	0.81-0.83	0.02-0.3	0.51	+	Intergenic	CDX2
chr1	29585902	29586282	510028	510056	Biliary-Large-Ductal	chr1:29585902-29586282	28CpGs	380bp	0.79-0.85	0-0.27	0.52	+	intron	PTPRU
chr13	28549695	28550177	18660706	18660743	Biliary-Large-Ductal	chr13:28549695-28550177	37CpGs	482bp	0.72-0.86	0.02-0.17	0.55	+	Intergenic	CDX2
chr22	46367404	46367718	26646696	26646732	Biliary-Large-Ductal	chr22:46367404-46367718	36CpGs	314bp	0.88-0.92	0.02-0.3	0.58	+	intron	WNT7B
chr13	28549256	28549672	18660693	18660706	Biliary-Large-Ductal	chr13:28549256-28549672	13CpGs	416bp	0.85-0.91	0.03-0.25	0.6	+	Intergenic	CDX2
chr4	85423347	85423612	6781244	6781254	Biliary-Large-Ductal	chr4:85423347-85423612	10CpGs	265bp	0.94-0.97	0.06-0.32	0.62	+	Intergenic	NKX6-1
chr7	156813424	156813632	12048224	12048239	Biliary-Large-Ductal	chr7:156813424-156813632	15CpGs	208bp	0.8-0.84	0.03-0.17	0.63	+	Intergenic	LOC645249
chr13	28550182	28550445	18660743	18660759	Biliary-Large-Ductal	chr13:28550182-28550445	16CpGs	263bp	0.9-0.96	0.02-0.27	0.63	+	Intergenic	CDX2
chr4	85422973	85423303	6781225	6781244	Biliary-Large-Ductal	chr4:85422973-85423303	19CpGs	330bp	0.87-0.9	0.03-0.18	0.69	+	Intergenic	NKX6-1
chr19	2790708	2791240	24117596	24117618	Hepatocyte	chr19:2790708-2791240	22CpGs	532bp	0.03-0.07	0.88-0.96	-0.81	-	exon,intron	THOP1
chr12	133249223	133249419	18539390	18539403	Hepatocyte	chr12:133249223-133249419	13CpGs	196bp	0.03-0.09	0.89-0.98	-0.8	-	exon	POLE
chr2	118674801	118675049	3374222	3374230	Hepatocyte	chr2:118674801-118675049	8CpGs	248bp	0.02-0.1	0.88-0.98	-0.78	-	exon	CCDC93
chr20	62366760	62367051	25777460	25777477	Hepatocyte	chr20:62366760-62367051	17CpGs	291bp	0.02-0.09	0.87-0.96	-0.78	-	exon	ZGPAT
chr2	128176259	128176803	3462125	3462135	Hepatocyte	chr2:128176259-128176803	10CpGs	544bp	0.03-0.12	0.89-0.97	-0.77	-	intron	PROC
chr16	27226453	27227400	21504436	21504452	Hepatocyte	chr16:27226453-27227400	16CpGs	947bp	0.06-0.13	0.89-0.98	-0.76	-	intron	KDM8
chr19	59022243	59023070	25073972	25073996	Hepatocyte	chr19:59022243-59023070	24CpGs	827bp	0.04-0.09	0.85-0.96	-0.76	-	exon,intron	SLC27A5
chr17	41019749	41020862	22750652	22750690	Hepatocyte	chr17:41019749-41020862	38CpGs	1113bp	0.03-0.1	0.85-0.96	-0.75	-	exon	AOC4
chr22	50644494	50644958	26735659	26735691	Hepatocyte	chr22:50644494-50644958	32CpGs	464bp	0.03-0.12	0.87-0.97	-0.75	-	exon,intron	SELO
chr2	119980528	119980922	3386521	3386537	Hepatocyte	chr2:119980528-119980922	16CpGs	394bp	0.03-0.14	0.88-0.97	-0.74	-	Intergenic,promoter-TSS	STEAP3
chr10	135171992	135172465	15976240	15976257	Hepatocyte	chr10:135171992-135172465	17CpGs	473bp	0.02-0.09	0.83-0.97	-0.74	-	promoter-TSS	FUOM
chr12	57625174	57625730	17809274	17809287	Hepatocyte	chr12:57625174-57625730	13CpGs	556bp	0.04-0.13	0.87-0.98	-0.74	-	intron	SHMT2
chr19	11347217	11347465	24314960	24314968	Hepatocyte	chr19:11347217-11347465	8CpGs	248bp	0.01-0.09	0.83-0.97	-0.74	-	intron	DOCK6
chr4	155507816	155508049	7251875	7251880	Hepatocyte	chr4:155507816-155508049	5CpGs	233bp	0.03-0.07	0.8-0.98	-0.73	-	exon	FGA
chr9	130551728	130551831	14392501	14392511	Hepatocyte	chr9:130551728-130551831	10CpGs	103bp	0.03-0.17	0.9-0.97	-0.73	-	exon	CDK9
chr9	130825763	130825938	14398334	14398344	Hepatocyte	chr9:130825763-130825938	10CpGs	175bp	0.07-0.18	0.91-0.98	-0.73	-	exon	NAIF1
chr11	47267183	47267393	16427655	16427663	Hepatocyte	chr11:47267183-47267393	8CpGs	210bp	0.04-0.12	0.85-0.98	-0.73	-	TTS,exon	ACP2
chr14	70263750	70263921	19779062	19779069	Hepatocyte	chr14:70263750-70263921	7CpGs	171bp	0.02-0.1	0.83-0.97	-0.73	-	exon	SLC10A1
chr8	144417781	144417902	13354556	13354562	Hepatocyte	chr8:144417781-144417902	6CpGs	121bp	0.03-0.1	0.82-0.97	-0.72	-	promoter-TSS	TOP1MT
chr15	64996479	64997466	20662150	20662165	Hepatocyte	chr15:64996479-64997466	15CpGs	987bp	0.06-0.19	0.91-0.97	-0.72	-	Intergenic,promoter-TSS	OAZ2
chr17	80197816	80197957	23312479	23312493	Hepatocyte	chr17:80197816-80197957	14CpGs	141bp	0.03-0.08	0.8-0.96	-0.72	-	TTS	SLC16A3
chr19	16627211	16627478	24417471	24417481	Hepatocyte	chr19:16627211-16627478	10CpGs	267bp	0.03-0.1	0.82-0.97	-0.72	-	intron	C19orf44
chr14	103573762	103574056	20139718	20139738	Hepatocyte	chr14:103573762-103574056	20CpGs	294bp	0.07-0.16	0.87-0.97	-0.71	-	exon,intron	EXOC3L4
chr16	12354976	12355424	21325364	21325395	Hepatocyte	chr16:12354976-12355424	31CpGs	448bp	0.04-0.11	0.82-0.98	-0.71	-	intron	SNX29
chr16	31473751	31474229	21586432	21586453	Hepatocyte	chr16:31473751-31474229	21CpGs	478bp	0.1-0.2	0.91-0.97	-0.71	-	exon	ARMC5
chr22	38212483	38213122	26495451	26495473	Hepatocyte	chr22:38212483-38213122	22CpGs	639bp	0.04-0.14	0.85-0.96	-0.71	-	TTS,exon	GCAT
chr22	50644200	50644478	26735647	26735659	Hepatocyte	chr22:50644200-50644478	12CpGs	278bp	0.03-0.12	0.83-0.96	-0.71	-	intron	SELO
chr1	11106576	11107083	227101	227128	Hepatocyte	chr1:11106576-11107083	27CpGs	507bp	0.03-0.18	0.88-0.96	-0.7	-	exon,intron	MASP2
chr2	44065003	44065200	2736578	2736584	Hepatocyte	chr2:44065003-44065200	6CpGs	197bp	0.03-0.12	0.82-0.97	-0.7	-	intron,promoter-TSS	ABCG5,ABCG8
chr2	127818028	127818420	3456881	3456900	Hepatocyte	chr2:127818028-127818420	19CpGs	392bp	0.05-0.22	0.92-0.98	-0.7	-	intron	BIN1
chr20	60753603	60754165	25730171	25730186	Hepatocyte	chr20:60753603-60754165	15CpGs	562bp	0.03-0.12	0.82-0.98	-0.7	-	intron	SS18L1
chr4	185724474	185724838	7479895	7479913	Hepatocyte	chr4:185724474-185724838	18CpGs	364bp	0.02-0.07	0.76-0.98	-0.69	-	exon	ACSL1
chr11	679700	680254	16002655	16002680	Hepatocyte	chr11:679700-680254	25CpGs	554bp	0.05-0.21	0.9-0.97	-0.69	-	intron	DEAF1
chr20	62365874	62366578	25777423	25777456	Hepatocyte	chr20:62365874-62366578	33CpGs	704bp	0.05-0.24	0.93-0.97	-0.69	-	exon,intron	ZGPAT
chr7	158673837	158674009	12089447	12089456	Hepatocyte	chr7:158673837-158674009	9CpGs	172bp	0.06-0.2	0.88-0.97	-0.68	-	intron	WDR60
chr17	80052709	80053033	23308230	23308246	Hepatocyte	chr17:80052709-80053033	16CpGs	324bp	0.07-0.19	0.87-0.97	-0.68	-	intron	FASN
chr2	44065230	44065928	2736585	2736605	Hepatocyte	chr2:44065230-44065928	20CpGs	698bp	0.03-0.13	0.8-0.95	-0.67	-	promoter-TSS	ABCG8
chr2	44066294	44066867	2736616	2736627	Hepatocyte	chr2:44066294-44066867	11CpGs	573bp	0.02-0.09	0.76-0.97	-0.67	-	promoter-TSS	ABCG5
chr16	1991285	1991497	21156849	21156865	Hepatocyte	chr16:1991285-1991497	16CpGs	212bp	0.03-0.09	0.76-0.97	-0.67	-	exon,intron	MSRB1
chr17	27493494	27493786	22567814	22567832	Hepatocyte	chr17:27493494-27493786	18CpGs	292bp	0.09-0.22	0.89-0.97	-0.67	-	exon,intron	MYO18A
chr17	48540012	48540441	22870121	22870130	Hepatocyte	chr17:48540012-48540441	9CpGs	429bp	0.07-0.12	0.79-0.97	-0.67	-	intron	ACSF2
chr19	3659410	3659740	24143428	24143446	Hepatocyte	chr19:3659410-3659740	18CpGs	330bp	0.07-0.16	0.83-0.96	-0.67	-	intron	PIP5K1C
chr1	1392150	1392387	31454	31465	Hepatocyte	chr1:1392150-1392387	11CpGs	237bp	0.04-0.12	0.78-0.95	-0.66	-	intron	ATAD3C
chr7	143093947	143094153	11882251	11882260	Hepatocyte	chr7:143093947-143094153	9CpGs	206bp	0.09-0.19	0.85-0.98	-0.66	-	intron	EPHA1
chr12	109639260	109639506	18192625	18192640	Hepatocyte	chr12:109639260-109639506	15CpGs	246bp	0.09-0.26	0.92-0.97	-0.66	-	exon	ACACB
chr20	43108645	43109079	25493042	25493062	Hepatocyte	chr20:43108645-43109079	20CpGs	434bp	0.04-0.24	0.9-0.96	-0.66	-	exon,intron	TTPAL
chr9	139840215	139840491	14596350	14596358	Hepatocyte	chr9:139840215-139840491	8CpGs	276bp	0.06-0.22	0.87-0.97	-0.65	-	intron	C8G
chr12	3194286	3194554	17319920	17319927	Hepatocyte	chr12:3194286-3194554	7CpGs	268bp	0.02-0.16	0.81-0.98	-0.65	-	intron	TSPAN9
chr13	113804921	113805077	19326764	19326774	Hepatocyte	chr13:113804921-113805077	10CpGs	156bp	0.04-0.13	0.78-0.96	-0.65	-	Intergenic	PROZ
chr22	18324579	18324626	26202683	26202690	Hepatocyte	chr22:18324579-18324626	7CpGs	47bp	0.03-0.15	0.8-0.99	-0.65	-	exon,intron	MICAL3
chr4	6755163	6755373	6202328	6202337	Hepatocyte	chr4:6755163-6755373	9CpGs	210bp	0.08-0.25	0.89-0.98	-0.64	-	Intergenic	KIAA0232
chr16	69975750	69975969	21870659	21870668	Hepatocyte	chr16:69975750-69975969	9CpGs	219bp	0.06-0.24	0.88-0.97	-0.64	-	TTS	WWP2
chr17	17463355	17463878	22467199	22467213	Hepatocyte	chr17:17463355-17463878	14CpGs	523bp	0.04-0.16	0.8-0.97	-0.64	-	intron	PEMT
chr3	52017975	52018220	4924820	4924835	Hepatocyte	chr3:52017975-52018220	15CpGs	245bp	0.03-0.22	0.85-0.97	-0.63	-	exon,intron	ACY1
chr3	126060006	126060381	5455484	5455493	Hepatocyte	chr3:126060006-126060381	9CpGs	375bp	0.05-0.12	0.75-0.95	-0.63	-	Intergenic	KLF15
chr3	184095940	184096111	5914036	5914041	Hepatocyte	chr3:184095940-184096111	5CpGs	171bp	0.02-0.09	0.72-0.94	-0.63	-	promoter-TSS	THPO
chr7	1912065	1912694	10586501	10586532	Hepatocyte	chr7:1912065-1912694	31CpGs	629bp	0.06-0.19	0.82-0.97	-0.63	-	intron	MAD1L1
chr7	143093828	143093926	11882247	11882251	Hepatocyte	chr7:143093828-143093926	4CpGs	98bp	0.02-0.1	0.73-0.97	-0.63	-	intron	EPHA1
chr19	33698857	33699032	24607871	24607877	Hepatocyte	chr19:33698857-33699032	6CpGs	175bp	0.05-0.11	0.74-0.94	-0.63	-	TTS	SLC7A10
chr7	158673531	158673798	12089439	12089446	Hepatocyte	chr7:158673531-158673798	7CpGs	267bp	0.11-0.24	0.86-0.96	-0.62	-	intron	WDR60
chr10	96830102	96830845	15527328	15527335	Hepatocyte	chr10:96830102-96830845	7CpGs	743bp	0.03-0.21	0.83-0.99	-0.62	-	Intergenic	CYP2C8
chr16	87824936	87825139	22115285	22115295	Hepatocyte	chr16:87824936-87825139	10CpGs	203bp	0.04-0.11	0.72-0.96	-0.61	-	Intergenic	KLHDC4
chr21	46876385	46876560	26146999	26147014	Hepatocyte	chr21:46876385-46876560	15CpGs	175bp	0.04-0.11	0.72-0.96	-0.61	-	intron	COL18A1
chr2	128177458	128177613	3462146	3462151	Hepatocyte	chr2:128177458-128177613	5CpGs	155bp	0.03-0.12	0.72-0.95	-0.6	-	exon,intron	PROC
chr10	95360092	95360241	15515991	15515997	Hepatocyte	chr10:95360092-95360241	6CpGs	149bp	0.02-0.09	0.69-0.95	-0.6	-	exon	RBP4
chr12	56514686	56515173	17792096	17792111	Hepatocyte	chr12:56514686-56515173	15CpGs	487bp	0.08-0.17	0.77-0.96	-0.6	-	exon	ZC3H10
chr16	4738096	4738382	21227661	21227674	Hepatocyte	chr16:4738096-4738382	13CpGs	286bp	0.06-0.25	0.85-0.97	-0.6	-	exon	MGRN1
chr1	15909870	15910699	293550	293569	Hepatocyte	chr1:15909870-15910699	19CpGs	829bp	0.08-0.3	0.89-0.97	-0.59	-	intron	AGMAT
chr4	1363466	1363830	6104262	6104280	Hepatocyte	chr4:1363466-1363830	18CpGs	364bp	0.14-0.24	0.83-0.97	-0.59	-	intron	UVSSA
chr10	7744476	7744775	14738357	14738361	Hepatocyte	chr10:7744476-7744775	4CpGs	299bp	0.06-0.11	0.7-0.95	-0.59	-	promoter-TSS	ITIH2
chr12	122296436	122296681	18363378	18363385	Hepatocyte	chr12:122296436-122296681	7CpGs	245bp	0.02-0.09	0.68-0.93	-0.59	-	exon,intron	HPD
chr22	20233614	20234207	26239400	26239415	Hepatocyte	chr22:20233614-20234207	15CpGs	593bp	0.04-0.13	0.72-0.96	-0.59	-	intron	RTN4R
chr1	230846200	230846468	2091387	2091396	Hepatocyte	chr1:230846200-230846468	9CpGs	268bp	0.1-0.21	0.79-0.97	-0.58	-	exon	AGT
chr10	88703271	88703746	15460023	15460043	Hepatocyte	chr10:88703271-88703746	20CpGs	475bp	0.03-0.21	0.79-0.97	-0.58	-	exon	MMRN2
chr20	48922072	48922261	25573192	25573199	Hepatocyte	chr20:48922072-48922261	7CpGs	189bp	0.01-0.08	0.66-0.96	-0.58	-	intron	LOC284751
chr10	21798481	21798831	14886200	14886224	Hepatocyte	chr10:21798481-21798831	24CpGs	350bp	0.06-0.27	0.84-0.98	-0.57	-	Intergenic	C10orf114
chr17	1713890	1714488	22228862	22228882	Hepatocyte	chr17:1713890-1714488	20CpGs	598bp	0.1-0.18	0.75-0.97	-0.57	-	intron	SMYD4
chr17	48626642	48627290	22871852	22871871	Hepatocyte	chr17:48626642-48627290	19CpGs	648bp	0.09-0.28	0.85-0.96	-0.57	-	exon,intron	SPATA20
chr19	39395581	39395770	24708403	24708408	Hepatocyte	chr19:39395581-39395770	5CpGs	189bp	0.03-0.1	0.67-0.97	-0.57	-	exon,intron	NFKBIB
chr20	62367293	62367405	25777485	25777492	Hepatocyte	chr20:62367293-62367405	7CpGs	112bp	0.02-0.16	0.72-0.97	-0.56	-	promoter-TSS	LIME1
chr5	179229537	179229650	9022102	9022107	Hepatocyte	chr5:179229537-179229650	5CpGs	113bp	0.03-0.12	0.67-0.98	-0.55	-	exon	MGAT4B
chr10	21798301	21798449	14886194	14886200	Hepatocyte	chr10:21798301-21798449	6CpGs	148bp	0.01-0.15	0.7-0.96	-0.55	-	Intergenic	C10orf114
chr10	135340893	135341026	15979954	15979960	Hepatocyte	chr10:135340893-135341026	6CpGs	133bp	0.02-0.08	0.63-0.92	-0.55	-	promoter-TSS	CYP2E1
chr17	75350648	75350864	23191541	23191550	Hepatocyte	chr17:75350648-75350864	9CpGs	216bp	0.03-0.3	0.85-0.99	-0.55	-	intron	SEPT9
chr3	128141404	128141587	5482986	5482992	Hepatocyte	chr3:128141404-128141587	6CpGs	183bp	0.14-0.32	0.86-0.98	-0.54	-	Intergenic	DNAJB8-AS1
chr4	2792491	2792628	6136763	6136766	Hepatocyte	chr4:2792491-2792628	3CpGs	137bp	0.05-0.16	0.7-0.95	-0.54	-	Intergenic	SH3BP2
chr6	168147875	168148068	10480410	10480418	Hepatocyte	chr6:168147875-168148068	8CpGs	193bp	0.04-0.19	0.73-0.96	-0.54	-	Intergenic	C6orf123
chr9	137331241	137331537	14530692	14530709	Hepatocyte	chr9:137331241-137331537	17CpGs	296bp	0.03-0.11	0.65-0.96	-0.54	-	exon	RXRA
chr12	7280736	7281344	17375640	17375659	Hepatocyte	chr12:7280736-7281344	19CpGs	608bp	0.04-0.11	0.65-0.97	-0.54	-	exon,intron	RBP5
chr12	108051470	108051545	18175374	18175379	Hepatocyte	chr12:108051470-108051545	5CpGs	75bp	0.03-0.15	0.69-0.97	-0.54	-	exon	BTBD11
chr22	51139124	51139408	26750512	26750521	Hepatocyte	chr22:51139124-51139408	9CpGs	284bp	0.02-0.15	0.69-0.96	-0.54	-	intron	SHANK3
chr2	241827906	241828206	4420041	4420054	Hepatocyte	chr2:241827906-241828206	13CpGs	300bp	0.09-0.31	0.84-0.97	-0.53	-	exon,intron	C2orf54
chr5	53223677	53224181	7978532	7978539	Hepatocyte	chr5:53223677-53224181	7CpGs	504bp	0.09-0.29	0.82-0.97	-0.53	-	intron	ARL15
chr9	92270975	92271017	14011300	14011304	Hepatocyte	chr9:92270975-92271017	4CpGs	42bp	0.03-0.11	0.64-0.98	-0.53	-	intron	UNQ6494
chr16	72981972	72982166	21909303	21909312	Hepatocyte	chr16:72981972-72982166	9CpGs	194bp	0.04-0.09	0.62-0.96	-0.53	-	intron	ZFHX3
chr16	85560837	85561034	22068162	22068176	Hepatocyte	chr16:85560837-85561034	14CpGs	197bp	0.04-0.08	0.61-0.94	-0.53	-	Intergenic	GSE1
chr17	80394543	80394721	23318678	23318687	Hepatocyte	chr17:80394543-80394721	9CpGs	178bp	0.05-0.18	0.71-0.97	-0.53	-	exon,intron	HEXDC
chr19	15752322	15752395	24402989	24402995	Hepatocyte	chr19:15752322-15752395	6CpGs	73bp	0.01-0.07	0.6-0.98	-0.53	-	exon	CYP4F3
chr19	33893612	33894000	24611806	24611815	Hepatocyte	chr19:33893612-33894000	9CpGs	388bp	0.09-0.22	0.75-0.96	-0.53	-	intron	PEPD
chr19	35534546	35535085	24635523	24635537	Hepatocyte	chr19:35534546-35535085	14CpGs	539bp	0.03-0.14	0.67-0.95	-0.53	-	intron	HPN
chr20	36975083	36975523	25433159	25433165	Hepatocyte	chr20:36975083-36975523	6CpGs	440bp	0.02-0.12	0.65-0.95	-0.53	-	exon,intron	LBP
chr22	37420383	37420591	26478209	26478244	Hepatocyte	chr22:37420383-37420591	35CpGs	208bp	0.03-0.12	0.65-0.97	-0.53	-	exon	MPST
chr13	99408095	99408202	19169642	19169646	Hepatocyte	chr13:99408095-99408202	4CpGs	107bp	0.02-0.09	0.61-0.97	-0.52	-	Intergenic	SLC15A1
chr14	101944626	101944805	20107974	20107980	Hepatocyte	chr14:101944626-101944805	6CpGs	179bp	0.02-0.12	0.64-0.95	-0.52	-	Intergenic	DIO3OS
chr11	914329	914702	16010975	16010983	Hepatocyte	chr11:914329-914702	8CpGs	373bp	0.07-0.27	0.78-0.96	-0.51	-	intron	CHID1
chr19	7585778	7585968	24237522	24237530	Hepatocyte	chr19:7585778-7585968	8CpGs	190bp	0.06-0.21	0.72-0.94	-0.51	-	TTS	ZNF358
chr20	56287198	56287355	25662823	25662829	Hepatocyte	chr20:56287198-56287355	6CpGs	157bp	0.12-0.25	0.76-0.98	-0.51	-	promoter-TSS	PMEPA1
chr3	127886711	127886888	5480216	5480221	Hepatocyte	chr3:127886711-127886888	5CpGs	177bp	0.02-0.09	0.59-0.95	-0.5	-	intron	EEFSEC
chr11	68118643	68118865	16653189	16653199	Hepatocyte	chr11:68118643-68118865	10CpGs	222bp	0.16-0.3	0.8-0.97	-0.5	-	intron	LRP5
chr14	103566265	103566681	20139354	20139364	Hepatocyte	chr14:103566265-103566681	10CpGs	416bp	0.13-0.24	0.74-0.97	-0.5	-	promoter-TSS	EXOC3L4
chr19	39739507	39739566	24715276	24715280	Hepatocyte	chr19:39739507-39739566	4CpGs	59bp	0.02-0.07	0.57-0.96	-0.5	-	promoter-TSS	IFNL4
chr20	3023232	3023499	25113337	25113341	Hepatocyte	chr20:3023232-3023499	4CpGs	267bp	0.07-0.25	0.75-0.97	-0.5	-	promoter-TSS	GNRH2
chr22	37420592	37420833	26478244	26478268	Hepatocyte	chr22:37420592-37420833	24CpGs	241bp	0.04-0.2	0.7-0.98	-0.5	-	exon	MPST
chr3	195616501	195616690	6033756	6033764	Hepatocyte	chr3:195616501-195616690	8CpGs	189bp	0.11-0.23	0.73-0.99	-0.5	-	intron	TNK2
chr21	45876766	45877140	26123619	26123642	Hepatocyte	chr21:45876766-45877140	23CpGs	374bp	0.08-0.42	0.91-0.97	-0.49	-	exon	LRRC3
chr5	170876495	170876741	8894187	8894197	Hepatocyte	chr5:170876495-170876741	10CpGs	246bp	0.08-0.2	0.68-0.95	-0.48	-	intron	FGF18
chr17	40699770	40699956	22744167	22744174	Hepatocyte	chr17:40699770-40699956	7CpGs	186bp	0.03-0.15	0.63-0.97	-0.48	-	Intergenic	HSD17B1
chr20	48921896	48922041	25573185	25573191	Hepatocyte	chr20:48921896-48922041	6CpGs	145bp	0.02-0.06	0.54-0.97	-0.48	-	intron	LOC284751
chr22	41793006	41793095	26560253	26560257	Hepatocyte	chr22:41793006-41793095	4CpGs	89bp	0.14-0.25	0.73-0.98	-0.48	-	exon	TEF
chr1	2340372	2340465	63682	63686	Hepatocyte	chr1:2340372-2340465	4CpGs	93bp	0.08-0.21	0.68-0.96	-0.47	-	intron	PEX10
chr1	6681520	6681743	149932	149951	Hepatocyte	chr1:6681520-6681743	19CpGs	223bp	0.05-0.4	0.87-0.98	-0.47	-	exon	PHF13
chr2	241815180	241815415	4419800	4419808	Hepatocyte	chr2:241815180-241815415	8CpGs	235bp	0.17-0.28	0.75-0.98	-0.47	-	intron	AGXT
chr16	87825175	87825360	22115295	22115304	Hepatocyte	chr16:87825175-87825360	9CpGs	185bp	0.17-0.37	0.84-0.98	-0.47	-	Intergenic	KLHDC4
chr20	56225888	56226254	25661158	25661172	Hepatocyte	chr20:56225888-56226254	14CpGs	366bp	0.24-0.35	0.82-0.96	-0.47	-	exon	PMEPA1
chr22	39685694	39685809	26525523	26525529	Hepatocyte	chr22:39685694-39685809	6CpGs	115bp	0.07-0.19	0.66-0.97	-0.47	-	Intergenic	SNORD83B
chr22	48957652	48957772	26696487	26696495	Hepatocyte	chr22:48957652-48957772	8CpGs	120bp	0.12-0.24	0.71-0.96	-0.47	-	intron	FAM19A5
chr1	1460198	1460612	34138	34162	Hepatocyte	chr1:1460198-1460612	24CpGs	414bp	0.18-0.42	0.88-0.96	-0.46	-	intron	ATAD3A
chr14	103748217	103748387	20143368	20143372	Hepatocyte	chr14:103748217-103748387	4CpGs	170bp	0.09-0.18	0.64-0.93	-0.46	-	Intergenic	EIF5
chr15	41228857	41228932	20434233	20434240	Hepatocyte	chr15:41228857-41228932	7CpGs	75bp	0.05-0.19	0.65-0.96	-0.46	-	exon	DLL4
chr16	2079538	2079769	21160430	21160445	Hepatocyte	chr16:2079538-2079769	15CpGs	231bp	0.03-0.12	0.58-0.97	-0.46	-	exon,intron	SLC9A3R2
chr19	3467502	3468080	24136689	24136697	Hepatocyte	chr19:3467502-3468080	8CpGs	578bp	0.22-0.34	0.8-0.97	-0.46	-	exon	NFIC
chr19	33360599	33360777	24601809	24601816	Hepatocyte	chr19:33360599-33360777	7CpGs	178bp	0.02-0.1	0.56-0.98	-0.46	-	promoter-TSS	SLC7A9
chr1	230849448	230849595	2091445	2091450	Hepatocyte	chr1:230849448-230849595	5CpGs	147bp	0.02-0.07	0.52-0.93	-0.45	-	intron	AGT
chr2	74731371	74731414	3007038	3007041	Hepatocyte	chr2:74731371-74731414	3CpGs	43bp	0.03-0.09	0.54-0.98	-0.45	-	promoter-TSS	LBX2
chr2	242065889	242065964	4425231	4425236	Hepatocyte	chr2:242065889-242065964	5CpGs	75bp	0.06-0.13	0.58-0.96	-0.45	-	exon	PASK
chr3	194072264	194072808	6008114	6008127	Hepatocyte	chr3:194072264-194072808	13CpGs	544bp	0.25-0.45	0.9-0.98	-0.45	-	promoter-TSS	CPN2
chr9	139746289	139746366	14593472	14593477	Hepatocyte	chr9:139746289-139746366	5CpGs	77bp	0.04-0.11	0.56-0.96	-0.45	-	promoter-TSS	MAMDC4
chr16	4733461	4734717	21227502	21227535	Hepatocyte	chr16:4733461-4734717	33CpGs	1256bp	0.27-0.47	0.92-0.97	-0.45	-	intron	MGRN1
chr17	79516060	79516421	23291217	23291228	Hepatocyte	chr17:79516060-79516421	11CpGs	361bp	0.21-0.37	0.82-0.97	-0.45	-	exon,intron	C17orf70
chr19	36303981	36304112	24650923	24650927	Hepatocyte	chr19:36303981-36304112	4CpGs	131bp	0.01-0.1	0.55-0.95	-0.45	-	intron,promoter-TSS	PRODH2
chr21	45876617	45876741	26123610	26123619	Hepatocyte	chr21:45876617-45876741	9CpGs	124bp	0.07-0.38	0.83-0.96	-0.45	-	exon	LRRC3
chr11	409885	410033	15992365	15992370	Hepatocyte	chr11:409885-410033	5CpGs	148bp	0.02-0.08	0.52-0.96	-0.44	-	intron	SIGIRR
chr17	19239909	19240219	22498731	22498738	Hepatocyte	chr17:19239909-19240219	7CpGs	310bp	0.1-0.36	0.8-0.95	-0.44	-	TTS,exon	EPN2
chr3	186338467	186338832	5941727	5941738	Hepatocyte	chr3:186338467-186338832	11CpGs	365bp	0.34-0.45	0.88-0.97	-0.43	-	exon	AHSG
chr11	14663767	14664566	16173331	16173341	Hepatocyte	chr11:14663767-14664566	10CpGs	799bp	0.29-0.41	0.84-0.98	-0.43	-	intron	PSMA1
chr12	123351020	123351282	18381945	18381959	Hepatocyte	chr12:123351020-123351282	14CpGs	262bp	0.03-0.1	0.53-0.97	-0.43	-	exon	VPS37B
chr14	95028058	95028332	20018537	20018543	Hepatocyte	chr14:95028058-95028332	6CpGs	274bp	0.02-0.07	0.5-0.95	-0.43	-	intron	SERPINA4
chr16	29128500	29128860	21536407	21536422	Hepatocyte	chr16:29128500-29128860	15CpGs	360bp	0.08-0.43	0.86-0.97	-0.43	-	TTS	RRN3P2
chr17	4691376	4691640	22287897	22287906	Hepatocyte	chr17:4691376-4691640	9CpGs	264bp	0.03-0.09	0.52-0.94	-0.43	-	promoter-TSS	GLTPD2
chr17	6941625	6942070	22322298	22322306	Hepatocyte	chr17:6941625-6942070	8CpGs	445bp	0.15-0.4	0.83-0.96	-0.43	-	exon	SLC16A13
chr17	75312578	75312677	23190792	23190797	Hepatocyte	chr17:75312578-75312677	5CpGs	99bp	0.03-0.07	0.5-0.97	-0.43	-	intron	SEPT9
chr6	5068438	5068759	9119863	9119872	Hepatocyte	chr6:5068438-5068759	9CpGs	321bp	0.03-0.11	0.53-0.97	-0.42	-	Intergenic	PPP1R3G
chr8	146051181	146051284	13402826	13402829	Hepatocyte	chr8:146051181-146051284	3CpGs	103bp	0.03-0.08	0.5-0.96	-0.42	-	Intergenic	ZNF7
chr9	139834962	139835074	14595982	14595991	Hepatocyte	chr9:139834962-139835074	9CpGs	112bp	0.04-0.08	0.5-0.96	-0.42	-	TTS,exon	FBXW5
chr16	70758779	70759205	21885143	21885156	Hepatocyte	chr16:70758779-70759205	13CpGs	426bp	0.05-0.13	0.55-0.98	-0.42	-	intron	VAC14
chr19	3032646	3032955	24124020	24124028	Hepatocyte	chr19:3032646-3032955	8CpGs	309bp	0.21-0.34	0.76-0.97	-0.42	-	intron	TLE2
chr11	2177383	2177499	16044288	16044291	Hepatocyte	chr11:2177383-2177499	3CpGs	116bp	0.08-0.14	0.56-0.95	-0.42	-	intron	INS-IGF2
chr5	78365959	78365995	8183109	8183114	Hepatocyte	chr5:78365959-78365995	5CpGs	36bp	0.02-0.15	0.56-0.96	-0.41	-	promoter-TSS	DMGDH
chr5	176523229	176523371	8970554	8970562	Hepatocyte	chr5:176523229-176523371	8CpGs	142bp	0.02-0.28	0.69-0.93	-0.41	-	exon	FGFR4
chr7	100199725	100200063	11511614	11511627	Hepatocyte	chr7:100199725-100200063	13CpGs	338bp	0.03-0.1	0.51-0.92	-0.41	-	promoter-TSS	PCOLCE
chr7	102100043	102100144	11550470	11550477	Hepatocyte	chr7:102100043-102100144	7CpGs	101bp	0.07-0.38	0.79-0.97	-0.41	-	exon	ALKBH4
chr11	2192887	2192966	16044774	16044780	Hepatocyte	chr11:2192887-2192966	6CpGs	79bp	0.01-0.17	0.58-0.92	-0.41	-	exon	TH
chr16	85880850	85881004	22076674	22076683	Hepatocyte	chr16:85880850-85881004	9CpGs	154bp	0.26-0.45	0.86-0.97	-0.41	-	Intergenic	COX4I1
chr17	79991696	79991922	23305786	23305799	Hepatocyte	chr17:79991696-79991922	13CpGs	226bp	0.17-0.4	0.81-0.95	-0.41	-	exon,intron	RAC3
chr4	1198261	1198316	6098826	6098832	Hepatocyte	chr4:1198261-1198316	6CpGs	55bp	0.03-0.36	0.76-0.98	-0.4	-	intron	LOC100130872
chr12	110682862	110682928	18208118	18208123	Hepatocyte	chr12:110682862-110682928	5CpGs	66bp	0.09-0.23	0.63-0.98	-0.4	-	Intergenic	ATP2A2
chr1	11112982	11113183	227264	227275	Hepatocyte	chr1:11112982-11113183	11CpGs	201bp	0.67-0.81	0.02-0.27	0.4	+	Intergenic	MASP2
chr1	91300610	91300818	1066845	1066851	Hepatocyte	chr1:91300610-91300818	6CpGs	208bp	0.76-0.87	0.02-0.36	0.4	+	Intergenic	BARHL2
chrX	68114529	68114956	27338959	27338984	Hepatocyte	chrX:68114529-68114956	25CpGs	427bp	0.77-0.92	0-0.37	0.4	+	Intergenic	EFNB1
chr4	2395286	2395706	6128779	6128794	Hepatocyte	chr4:2395286-2395706	15CpGs	420bp	0.71-0.9	0.01-0.3	0.41	+	intron	ZFYVE28
chr11	75917351	75918052	16765492	16765571	Hepatocyte	chr11:75917351-75918052	79CpGs	701bp	0.44-0.68	0-0.03	0.41	+	intron,promoter-TSS	WNT11
chr2	241949229	241949839	4422830	4422854	Hepatocyte	chr2:241949229-241949839	24CpGs	610bp	0.69-0.83	0-0.27	0.42	+	intron	SNED1
chr7	100231520	100231670	11512499	11512509	Hepatocyte	chr7:100231520-100231670	10CpGs	150bp	0.86-0.91	0.07-0.44	0.42	+	promoter-TSS	TFR2
chr8	11566043	11566350	12256578	12256625	Hepatocyte	chr8:11566043-11566350	47CpGs	307bp	0.68-0.85	0.01-0.26	0.42	+	exon	GATA4
chr1	155290446	155290894	1435662	1435690	Hepatocyte	chr1:155290446-155290894	28CpGs	448bp	0.73-0.82	0.01-0.3	0.43	+	TTS,promoter-TSS	FDPS,RUSC1
chr17	76919868	76920647	23223457	23223486	Hepatocyte	chr17:76919868-76920647	29CpGs	779bp	0.58-0.75	0-0.15	0.43	+	intron	TIMP2
chr11	281367	281544	15987624	15987640	Hepatocyte	chr11:281367-281544	16CpGs	177bp	0.72-0.88	0.04-0.28	0.44	+	exon	NLRP6
chr21	32932376	32932491	25942084	25942088	Hepatocyte	chr21:32932376-32932491	4CpGs	115bp	0.73-0.93	0.03-0.29	0.44	+	Intergenic	TIAM1
chr21	37914667	37914896	26002593	26002600	Hepatocyte	chr21:37914667-37914896	7CpGs	229bp	0.71-0.9	0.03-0.27	0.44	+	intron	CLDN14
chr1	200005453	200005724	1781034	1781042	Hepatocyte	chr1:200005453-200005724	8CpGs	271bp	0.83-0.89	0.02-0.38	0.45	+	intron	NR5A2
chr10	102821227	102821466	15595534	15595552	Hepatocyte	chr10:102821227-102821466	18CpGs	239bp	0.71-0.82	0-0.26	0.45	+	exon	KAZALD1
chr19	18499151	18499595	24460778	24460837	Hepatocyte	chr19:18499151-18499595	59CpGs	444bp	0.5-0.7	0-0.05	0.45	+	exon	GDF15
chr11	66623441	66624738	16623209	16623364	Hepatocyte	chr11:66623441-66624738	155CpGs	1297bp	0.5-0.8	0-0.04	0.46	+	promoter-TSS	LRFN4
chr19	35491686	35492312	24634394	24634424	Hepatocyte	chr19:35491686-35492312	30CpGs	626bp	0.51-0.67	0-0.05	0.46	+	intron	GRAMD1A
chr3	55523815	55524063	4966190	4966206	Hepatocyte	chr3:55523815-55524063	16CpGs	248bp	0.66-0.76	0.01-0.19	0.47	+	Intergenic	WNT5A
chr8	11565610	11565963	12256534	12256569	Hepatocyte	chr8:11565610-11565963	35CpGs	353bp	0.74-0.82	0.01-0.27	0.47	+	exon	GATA4
chr19	35633487	35634629	24637529	24637609	Hepatocyte	chr19:35633487-35634629	80CpGs	1142bp	0.74-0.81	0.01-0.27	0.47	+	TTS,promoter-TSS	FXYD1,FXYD7
chr5	137609906	137610449	8599919	8599980	Hepatocyte	chr5:137609906-137610449	61CpGs	543bp	0.56-0.8	0.01-0.08	0.48	+	promoter-TSS	GFRA3
chr1	91301214	91301462	1066880	1066897	Hepatocyte	chr1:91301214-91301462	17CpGs	248bp	0.76-0.87	0.06-0.27	0.49	+	Intergenic	BARHL2
chr8	11565188	11565531	12256507	12256533	Hepatocyte	chr8:11565188-11565531	26CpGs	343bp	0.78-0.88	0.01-0.29	0.49	+	exon,intron	GATA4
chr17	4689485	4689787	22287833	22287851	Hepatocyte	chr17:4689485-4689787	18CpGs	302bp	0.82-0.88	0.01-0.33	0.49	+	exon,promoter-TSS	VMO1
chr18	55107463	55107887	23787008	23787041	Hepatocyte	chr18:55107463-55107887	33CpGs	424bp	0.81-0.91	0.02-0.32	0.49	+	intron	ONECUT2
chr10	105453045	105453339	15635101	15635123	Hepatocyte	chr10:105453045-105453339	22CpGs	294bp	0.62-0.86	0-0.12	0.5	+	intron	SH3PXD2A
chr16	127503	127698	21090258	21090270	Hepatocyte	chr16:127503-127698	12CpGs	195bp	0.8-0.9	0-0.3	0.5	+	promoter-TSS	MPG
chr19	19221361	19221519	24479342	24479365	Hepatocyte	chr19:19221361-19221519	23CpGs	158bp	0.83-0.92	0.01-0.33	0.5	+	exon	SLC25A42
chr8	11566699	11566916	12256655	12256674	Hepatocyte	chr8:11566699-11566916	19CpGs	217bp	0.87-0.95	0.01-0.36	0.51	+	intron	GATA4
chr9	112810283	112810726	14207893	14207919	Hepatocyte	chr9:112810283-112810726	26CpGs	443bp	0.82-0.9	0-0.31	0.51	+	promoter-TSS	AKAP2
chr3	13114628	13114763	4571385	4571402	Hepatocyte	chr3:13114628-13114763	17CpGs	135bp	0.74-0.86	0.01-0.22	0.52	+	promoter-TSS	IQSEC1
chr11	10328197	10328509	16135711	16135731	Hepatocyte	chr11:10328197-10328509	20CpGs	312bp	0.83-0.91	0.01-0.31	0.52	+	exon	ADM
chr19	18499605	18499697	24460837	24460846	Hepatocyte	chr19:18499605-18499697	9CpGs	92bp	0.84-0.91	0.01-0.32	0.52	+	exon	GDF15
chr22	37464939	37465280	26479152	26479187	Hepatocyte	chr22:37464939-37465280	35CpGs	341bp	0.86-0.94	0.01-0.34	0.52	+	exon,intron	TMPRSS6
chr3	184099035	184099260	5914226	5914239	Hepatocyte	chr3:184099035-184099260	13CpGs	225bp	0.81-0.89	0.01-0.28	0.53	+	exon	CHRD
chr19	50095791	50096912	24907999	24908050	Hepatocyte	chr19:50095791-50096912	51CpGs	1121bp	0.6-0.82	0.01-0.07	0.53	+	intron	PRR12
chr10	102882978	102883606	15596528	15596585	Hepatocyte	chr10:102882978-102883606	57CpGs	628bp	0.61-0.89	0.01-0.07	0.54	+	intron	TLX1NB
chr9	124461972	124462274	14310572	14310598	Hepatocyte	chr9:124461972-124462274	26CpGs	302bp	0.83-0.93	0-0.28	0.55	+	intron	DAB2IP
chr11	2160875	2161446	16043721	16043771	Hepatocyte	chr11:2160875-2161446	50CpGs	571bp	0.67-0.82	0.02-0.12	0.55	+	promoter-TSS	IGF2-AS
chr13	113764214	113764306	19325698	19325706	Hepatocyte	chr13:113764214-113764306	8CpGs	92bp	0.81-0.92	0.02-0.26	0.55	+	intron	F7
chr19	3434917	3435465	24135650	24135712	Hepatocyte	chr19:3434917-3435465	62CpGs	548bp	0.63-0.87	0-0.08	0.55	+	exon,intron	NFIC
chr8	22457721	22457904	12366228	12366237	Hepatocyte	chr8:22457721-22457904	9CpGs	183bp	0.85-0.95	0-0.29	0.56	+	intron	C8orf58
chr7	44185404	44185968	10995543	10995588	Hepatocyte	chr7:44185404-44185968	45CpGs	564bp	0.72-0.85	0.01-0.15	0.57	+	intron	GCK
chr14	38067833	38067990	19523163	19523181	Hepatocyte	chr14:38067833-38067990	18CpGs	157bp	0.86-0.93	0.01-0.29	0.57	+	Intergenic	FOXA1
chr12	133186976	133187330	18537869	18537887	Hepatocyte	chr12:133186976-133187330	18CpGs	354bp	0.85-0.93	0.03-0.27	0.58	+	promoter-TSS	LRCOL1
chr16	84029381	84029609	22035139	22035153	Hepatocyte	chr16:84029381-84029609	14CpGs	228bp	0.84-0.91	0.01-0.26	0.58	+	intron	NECAB2
chr16	88716968	88717851	22139389	22139455	Hepatocyte	chr16:88716968-88717851	66CpGs	883bp	0.68-0.83	0-0.1	0.58	+	intron,promoter-TSS	CYBA
chr15	90208735	90209191	20946579	20946642	Hepatocyte	chr15:90208735-90209191	63CpGs	456bp	0.65-0.85	0-0.05	0.6	+	exon	PLIN1
chr7	155597344	155597625	12029109	12029125	Hepatocyte	chr7:155597344-155597625	16CpGs	281bp	0.89-0.95	0.02-0.27	0.62	+	intron	SHH
chr3	197281447	197283152	6061774	6061931	Hepatocyte	chr3:197281447-197283152	157CpGs	1705bp	0.65-0.86	0-0.02	0.63	+	intron	BDH1
chr14	38067054	38067566	19523124	19523146	Hepatocyte	chr14:38067054-38067566	22CpGs	512bp	0.88-0.92	0.02-0.25	0.63	+	Intergenic	FOXA1
chr11	2161456	2162090	16043771	16043844	Hepatocyte	chr11:2161456-2162090	73CpGs	634bp	0.78-0.91	0.01-0.13	0.65	+	promoter-TSS	IGF2-AS
chr1	200004509	200004933	1780978	1781011	Hepatocyte	chr1:200004509-200004933	33CpGs	424bp	0.84-0.91	0.02-0.17	0.67	+	intron	NR5A2
chr2	219922323	219922679	4161916	4161943	Hepatocyte	chr2:219922323-219922679	27CpGs	356bp	0.84-0.89	0.01-0.17	0.67	+	TTS,exon	IHH,MIR3131
chr6	152128957	152129855	10305414	10305503	Hepatocyte	chr6:152128957-152129855	89CpGs	898bp	0.78-0.9	0-0.08	0.7	+	exon,promoter-TSS	ESR1
chr2	128181286	128181430	3462288	3462299	Hepatocyte	chr2:128181286-128181430	11CpGs	144bp	0.86-0.94	0.01-0.15	0.71	+	TTS	MIR4783
chr3	55515070	55515736	4965708	4965747	Hepatocyte	chr3:55515070-55515736	39CpGs	666bp	0.84-0.9	0-0.13	0.71	+	promoter-TSS	WNT5A
chr2	128180566	128181267	3462227	3462288	Hepatocyte	chr2:128180566-128181267	61CpGs	701bp	0.82-0.9	0-0.06	0.76	+	TTS	MIR4783
chr5	176829535	176830185	8976268	8976306	Hepatocyte	chr5:176829535-176830185	38CpGs	650bp	0.84-0.88	0.01-0.07	0.77	+	intron	F12
chr11	2164937	2165828	16043921	16044002	Hepatocyte	chr11:2164937-2165828	81CpGs	891bp	0.83-0.9	0.01-0.06	0.77	+	intron	IGF2-AS
chr8	27182852	27183553	12415538	12415575	Hepatocyte	chr8:27182852-27183553	37CpGs	701bp	0.87-0.93	0-0.06	0.81	+	intron	PTK2B

## Sheet: Supplementary Data 4
Supplementary Data 4. Significantly enriched biological pathways and functions for genes associated with differential methylation in each liver cell-type.
Biological Pathways and Functions	-log(B-H p-value)	Direction	Group	Genes
Regulation of beta-cell development	5.81	Hyper	All Liver	GCK,NKX6-1,NR5A2,ONECUT1,PDX1,PTF1A
Transcriptional Regulatory Network in Embryonic Stem Cells	4.93	Hyper	All Liver	CDX2,GATA4,GATA6,GSX2,ONECUT1,WNT11,WNT5A,WNT7B
Formation of lateral plate mesoderm	4.5	Hyper	All Liver	GATA4,IHH,SHH
POU5F1 (OCT4), SOX2, NANOG repress genes related to differentiation	3.72	Hyper	All Liver	CDX2,GATA6,GSC
Role of NANOG in Mammalian Embryonic Stem Cell Pluripotency	3.72	Hyper	All Liver	CDX2,GATA4,GATA6,WNT11,WNT5A,WNT7B
Regulation of the Epithelial Mesenchymal Transition in Development Pathway	3.37	Hyper	All Liver	GSC,SHH,WNT11,WNT5A,WNT7B
Formation of definitive endoderm	3.03	Hyper	All Liver	GATA4,GATA6,GSC
PCP (Planar Cell Polarity) Pathway	2.83	Hyper	All Liver	EFNB1,WNT11,WNT5A,WNT7B
Role of OCT4 in Mammalian Embryonic Stem Cell Pluripotency	2.69	Hyper	All Liver	CDX2,FOXA1,NR5A2
WNT/β-catenin Signaling	2.67	Hyper	All Liver	NR5A2,SOX7,WNT11,WNT5A,WNT7B
CDX Gastrointestinal Cancer Signaling Pathway	2.66	Hyper	All Liver	CDX2,EFNB1,GATA6,WNT11,WNT5A,WNT7B
Basal Cell Carcinoma Signaling	2.65	Hyper	All Liver	SHH,WNT11,WNT5A,WNT7B
Maturity Onset Diabetes of Young (MODY) Signaling	2.53	Hyper	All Liver	GCK,NKX6-1,ONECUT1,PDX1
HOTAIR Regulatory Pathway	2.34	Hyper	All Liver	ESR1,FOXA1,WNT11,WNT5A,WNT7B
WNT ligand biogenesis and trafficking	2.27	Hyper	All Liver	WNT11,WNT5A,WNT7B
Formation of axial mesoderm	1.82	Hyper	All Liver	FOXA1,SHH
Extrinsic Prothrombin Activation Pathway	1.73	Hyper	All Liver	F12,F7
Factors Promoting Cardiogenesis in Vertebrates	1.61	Hyper	All Liver	GATA4,WNT11,WNT5A,WNT7B
Synaptic adhesion-like molecules	1.54	Hyper	All Liver	GRIN2D,LRFN4
Role of WNT/GSK-3β Signaling in the Pathogenesis of Influenza	1.54	Hyper	All Liver	WNT11,WNT5A,WNT7B
Incretin synthesis, secretion, and inactivation	1.43	Hyper	All Liver	CDX2,GATA4
Autism Signaling Pathway	1.34	Hyper	All Liver	GRIN2D,SHH,WNT11,WNT5A,WNT7B
Leukocyte Extravasation Signaling	1.33	Hyper	All Liver	CLDN14,CYBA,PTK2B,TIMP2
Regulation of the Epithelial-Mesenchymal Transition Pathway	1.33	Hyper	All Liver	GSC,WNT11,WNT5A,WNT7B
Human Embryonic Stem Cell Pluripotency	1.31	Hyper	All Liver	NR5A2,WNT11,WNT5A,WNT7B
Myelination Signaling Pathway	1.31	Hyper	All Liver	PTK2B,SHH,WNT11,WNT5A,WNT7B
LXR/RXR Activation	4.75	Hypo	Hepatocyte	ABCG5,ABCG8,AGT,AHSG,FASN,FGA,LBP,RBP4,RXRA
LPS/IL-1 Mediated Inhibition of RXR Function	3.26	Hypo	Hepatocyte	ABCG5,ABCG8,ACSF2,ACSL1,CYP2C8,CYP2E1,LBP,RXRA,SLC10A1,SLC27A5
Acute Phase Response Signaling	2.74	Hypo	Hepatocyte	AGT,AHSG,FGA,ITIH2,LBP,NFKBIB,RBP4,RBP5
Stearate Biosynthesis I (Animals)	2.2	Hypo	Hepatocyte	ACSF2,ACSL1,CYP2E1,FASN,SLC27A5
Fatty Acid Activation	2.13	Hypo	Hepatocyte	ACSF2,ACSL1,SLC27A5
FXR/RXR Activation	2.1	Hypo	Hepatocyte	ABCG5,ABCG8,FASN,FGFR4,RXRA,SLC10A1,SLC27A5
γ-linolenate Biosynthesis II (Animals)	2.01	Hypo	Hepatocyte	ACSF2,ACSL1,SLC27A5
Mitochondrial L-carnitine Shuttle Pathway	2.01	Hypo	Hepatocyte	ACSF2,ACSL1,SLC27A5
NR1H2 and NR1H3-mediated signaling	2	Hypo	Hepatocyte	ABCG5,ABCG8,FASN,RXRA
Hepatic Cholestasis	1.85	Hypo	Hepatocyte	ABCG5,ABCG8,FGFR4,LBP,NFKBIB,RXRA,SLC10A1
Fatty Acid β-oxidation I	1.39	Hypo	Hepatocyte	ACSF2,ACSL1,SLC27A5
DHCR24 Signaling Pathway	1.32	Hypo	Hepatocyte	AGT,AHSG,FGA,RBP4,RXRA
Myelination Signaling Pathway	1.42	Hypo	Biliary	FGFR2,FGFR3,FOS,GLI2,ITGB2,MBP,PRKAR1B,TCF7L2,WNT7B
White Adipose Tissue Browning Pathway	1.42	Hypo	Biliary	CACNA1H,FGFR2,FGFR3,PRDM16,PRKAR1B,VEGFA
NR1H2 and NR1H3-mediated signaling	1.42	Hypo	Biliary	ABCG5,ABCG8,EEPD1,NCOR2
Axonal Guidance Signaling	1.42	Hypo	Biliary	EFNA2,EPHA1,GIT1,GLI2,ITGB2,MMP15,NOTUM,PLXNB2,PRKAR1B,VEGFA,WNT7B
Regulation of beta-cell development	1.36	Hypo	Biliary	NKX6-1,ONECUT1,PDX1,PTF1A
Pancreatic Secretion Signaling Pathway	1.32	Hypo	Biliary	ARHGEF1,ARHGEF16,CA9,GNA12,NOTUM,PRKAR1B,SCTR,SLC9A3
Glycosaminoglycan metabolism	1.32	Hypo	Biliary	B3GNT7,B4GALT7,GPC1,HPSE2
RAR Activation	1.3	Hypo	Biliary	FOS,NCOR2,PDE9A,PDX1,PRDM16,PRKAR1B,RBP1,SOX9,VEGFA
LXR/RXR Activation	1.3	Hypo	Biliary	ABCG8,AGT,CLU,NCOR2
Transport of bile salts and organic acids, metal ions and amine compounds	1.3	Hypo	Biliary	SLC44A2,SLC6A19,SLC6A9
Myelination Signaling Pathway	2.36	Hypo	Hepatic Stellate	DLC1,MBP,NGF,NGFR,PRKAG2,PRKAR1B,RPTOR,SMAD3
p75 NTR receptor-mediated signalling	2.36	Hypo	Hepatic Stellate	BCL2L11,NGF,NGFR,OBSCN,PLEKHG5
MYC Mediated Apoptosis Signaling	2.36	Hypo	Hepatic Stellate	BCL2L11,NGFR,PRKAG2,PRKAR1B
Collagen biosynthesis and modifying enzymes	2	Hypo	Hepatic Stellate	ADAMTS2,COL1A1,COL5A1,COL6A3
Syndecan interactions	2	Hypo	Hepatic Stellate	ACTN1,COL1A1,COL5A1
Sertoli Cell-Germ Cell Junction Signaling Pathway (Enhanced)	1.81	Hypo	Hepatic Stellate	MAP3K14,NGFR,PRKAG2,PRKAR1B,SMAD3,SP3
Collagen chain trimerization	1.53	Hypo	Hepatic Stellate	COL1A1,COL5A1,COL6A3
PPARα/RXRα Activation	1.53	Hypo	Hepatic Stellate	MAP3K14,NCOR2,PRKAG2,PRKAR1B,SMAD3
Hepatic Fibrosis / Hepatic Stellate Cell Activation	1.53	Hypo	Hepatic Stellate	COL1A1,COL5A1,COL6A3,NGFR,SMAD3
PFKFB4 Signaling Pathway	1.53	Hypo	Hepatic Stellate	HK1,PRKAG2,PRKAR1B
CDK5 Signaling	1.53	Hypo	Hepatic Stellate	NGF,NGFR,PRKAG2,PRKAR1B
Activin Inhibin Signaling Pathway	1.42	Hypo	Hepatic Stellate	COL1A1,INHBA,NGFR,SMAD3,SNAI1
Signaling by Activin	1.42	Hypo	Hepatic Stellate	INHBA,SMAD3
Collagen degradation	1.42	Hypo	Hepatic Stellate	COL1A1,COL5A1,COL6A3
Assembly of collagen fibrils and other multimeric structures	1.42	Hypo	Hepatic Stellate	COL1A1,COL5A1,COL6A3
Wound Healing Signaling Pathway	1.36	Hypo	Hepatic Stellate	COL1A1,COL5A1,COL6A3,MAP3K14,NGFR
Nitric Oxide Signaling in the Cardiovascular System	2.71	Hypo	Endothelial	FLT1,MAPK3,NOS3,PDE2A,PRKAR1B
Endocannabinoid Cancer Inhibition Pathway	2.59	Hypo	Endothelial	CAMKK2,CASP2,MAPK3,NOS3,PRKAR1B
Opioid Signaling Pathway	1.55	Hypo	Endothelial	GRK5,MAPK3,NOS3,PRKAR1B,RPS6KA2
Relaxin Signaling	1.55	Hypo	Endothelial	MAPK3,NOS3,PDE2A,PRKAR1B
IL-33 Signaling Pathway	1.39	Hypo	Endothelial	CASP2,MAPK3,NOS3,PRKAR1B
VEGF Family Ligand-Receptor Interactions	1.39	Hypo	Endothelial	FLT1,MAPK3,NOS3
Adrenomedullin signaling pathway	1.39	Hypo	Endothelial	CRCP,MAPK3,NOS3,PRKAR1B
Melanocyte Development and Pigmentation Signaling	1.34	Hypo	Endothelial	MAPK3,PRKAR1B,RPS6KA2
VEGF Signaling	1.34	Hypo	Endothelial	FLT1,MAPK3,NOS3
White Adipose Tissue Browning Pathway	1.34	Hypo	Endothelial	CAMKK2,PRDM16,PRKAR1B

## Sheet: Supplementary Data 5
Supplementary Data 5. Transcription factor binding site enrichment within liver cell-type-specific DMBs.
Motif Name	Consensus	P-value	Direction	Group	Homer Analysis
Hoxc9(Homeobox)/Ainv15-Hoxc9-ChIP-Seq(GSE21812)/Homer	GGCCATAAATCA	0.001	Hyper	All Liver	known
E2F7(E2F)/Hela-E2F7-ChIP-Seq(GSE32673)/Homer	VDTTTCCCGCCA	0.001	Hyper	All Liver	known
GATA3(Zf),DR4/iTreg-Gata3-ChIP-Seq(GSE20898)/Homer	AGATGKDGAGATAAG	0.01	Hyper	All Liver	known
NFAT:AP1(RHD,bZIP)/Jurkat-NFATC1-ChIP-Seq(Jolma_et_al.)/Homer	SARTGGAAAAWRTGAGTCAB	0.01	Hyper	All Liver	known
PBX2(Homeobox)/K562-PBX2-ChIP-Seq(Encode)/Homer	RTGATTKATRGN	0.01	Hyper	All Liver	known
RUNX1(Runt)/Jurkat-RUNX1-ChIP-Seq(GSE29180)/Homer	AAACCACARM	0.01	Hyper	All Liver	known
HIF-1a(bHLH)/MCF7-HIF1a-ChIP-Seq(GSE28352)/Homer	TACGTGCV	0.01	Hyper	All Liver	known
MNT(bHLH)/HepG2-MNT-ChIP-Seq(Encode)/Homer	DGCACACGTG	0.01	Hyper	All Liver	known
NRF1(NRF)/MCF7-NRF1-ChIP-Seq(Unpublished)/Homer	CTGCGCATGCGC	0.01	Hyper	All Liver	known
ISRE(IRF)/ThioMac-LPS-Expression(GSE23622)/Homer	AGTTTCASTTTC	0.01	Hyper	All Liver	known
E2F7(E2F)/Hela-E2F7-ChIP-Seq(GSE32673)/Homer	TGCGCGAA	1e-19	Hyper	All Liver	de novo
IRF6/MA1509.1/Jaspar	CCGCCACTGG	1e-18	Hyper	All Liver	de novo
PB0199.1_Zfp161_2/Jaspar	GCGAAGCGCG	1e-16	Hyper	All Liver	de novo
PB0131.1_Gmeb1_2/Jaspar	GCCGAAGTCG	1e-15	Hyper	All Liver	de novo
TFAP2A(var.2)/MA0810.1/Jaspar	CTSCCCGCGGCC	1e-15	Hyper	All Liver	de novo
PB0103.1_Zic3_1/Jaspar	AACACCCCGGTG	1e-15	Hyper	All Liver	de novo
SP9/MA1564.1/Jaspar	CGCCCACCTT	1e-15	Hyper	All Liver	de novo
Sp5(Zf)/mES-Sp5.Flag-ChIP-Seq(GSE72989)/Homer	BAGGGCGGAGCG	1e-14	Hyper	All Liver	de novo
POL008.1_DCE_S_I/Jaspar	GGAGCTGGAAGC	1e-13	Hyper	All Liver	de novo
YY2/MA0748.2/Jaspar	AGCCCGCCGT	1e-13	Hyper	All Liver	de novo
Cux2(Homeobox)/Liver-Cux2-ChIP-Seq(GSE35985)/Homer	HNRAATCAAT	1e-15	Hypo	All Liver	known
CUX1(Homeobox)/K562-CUX1-ChIP-Seq(GSE92882)/Homer	TATCGATNAN	1e-14	Hypo	All Liver	known
HNF6(Homeobox)/Liver-Hnf6-ChIP-Seq(ERP000394)/Homer	NTATYGATCH	1e-11	Hypo	All Liver	known
Hnf6b(Homeobox)/LNCaP-Hnf6b-ChIP-Seq(GSE106305)/Homer	TATTGAYY	1e-09	Hypo	All Liver	known
Pax7(Paired,Homeobox)/Myoblast-Pax7-ChIP-Seq(GSE25064)/Homer	TAATCAATTA	0.0001	Hypo	All Liver	known
SF1(NR)/H295R-Nr5a1-ChIP-Seq(GSE44220)/Homer	CAAGGHCANV	0.0001	Hypo	All Liver	known
DUX4(Homeobox)/Myoblasts-DUX4.V5-ChIP-Seq(GSE75791)/Homer	NWTAAYCYAATCAWN	0.001	Hypo	All Liver	known
Pitx1:Ebox(Homeobox,bHLH)/Hindlimb-Pitx1-ChIP-Seq(GSE41591)/Homer	YTAATTRAWWCCAGATGT	0.001	Hypo	All Liver	known
Nr5a2(NR)/mES-Nr5a2-ChIP-Seq(GSE19019)/Homer	BTCAAGGTCA	0.001	Hypo	All Liver	known
Atf1(bZIP)/K562-ATF1-ChIP-Seq(GSE31477)/Homer	GATGACGTCA	0.01	Hypo	All Liver	known
Stat3(Stat)/mES-Stat3-ChIP-Seq(GSE11431)/Homer	CTTCCGGGAA	0.01	Hypo	All Liver	known
STAT1(Stat)/HelaS3-STAT1-ChIP-Seq(GSE12782)/Homer	NATTTCCNGGAAAT	0.01	Hypo	All Liver	known
Tbr1(T-box)/Cortex-Tbr1-ChIP-Seq(GSE71384)/Homer	AAGGTGTKAA	0.01	Hypo	All Liver	known
GSC(Homeobox)/FrogEmbryos-GSC-ChIP-Seq(DRA000576)/Homer	RGGATTAR	0.01	Hypo	All Liver	known
CEBP:CEBP(bZIP)/MEF-Chop-ChIP-Seq(GSE35681)/Homer	NTNATGCAAYMNNHTGMAAY	0.01	Hypo	All Liver	known
Duxbl(Homeobox)/NIH3T3-Duxbl.HA-ChIP-Seq(GSE119782)/Homer	TAAYCYAATCAA	0.01	Hypo	All Liver	known
Nr5a2(NR)/Pancreas-LRH1-ChIP-Seq(GSE34295)/Homer	BTCAAGGTCA	0.01	Hypo	All Liver	known
HNF6(Homeobox)/Liver-Hnf6-ChIP-Seq(ERP000394)/Homer	AATCGATC	1e-24	Hypo	All Liver	de novo
Arid3b/MA0601.1/Jaspar	TATTAATATC	1e-16	Hypo	All Liver	de novo
MYOD1/MA0499.2/Jaspar	AAGCACCTGT	1e-15	Hypo	All Liver	de novo
ZBTB26/MA1579.1/Jaspar	AGCTCTGCAGAG	1e-14	Hypo	All Liver	de novo
ZBTB32/MA1580.1/Jaspar	GTCCTGTAGG	1e-13	Hypo	All Liver	de novo
TEAD2(TEA)/Py2T-Tead2-ChIP-Seq(GSE55709)/Homer	KCCAGGAATGGG	1e-13	Hypo	All Liver	de novo
CRX(Homeobox)/Retina-Crx-ChIP-Seq(GSE20012)/Homer	CTCATCCT	1e-13	Hypo	All Liver	de novo
SF1(NR)/H295R-Nr5a1-ChIP-Seq(GSE44220)/Homer	CAAGGCCACT	1e-13	Hypo	All Liver	de novo
JDP2/MA0655.1/Jaspar	AATGAGACTT	1e-12	Hypo	All Liver	de novo
ISRE(IRF)/ThioMac-LPS-Expression(GSE23622)/Homer	AGTTTCASTTTC	0.001	Hyper	Hepatocyte	known
NRF1(NRF)/MCF7-NRF1-ChIP-Seq(Unpublished)/Homer	CTGCGCATGCGC	0.01	Hyper	Hepatocyte	known
HOXA2(Homeobox)/mES-Hoxa2-ChIP-Seq(Donaldson_et_al.)/Homer	GYCATCMATCAT	0.01	Hyper	Hepatocyte	known
HIF-1a(bHLH)/MCF7-HIF1a-ChIP-Seq(GSE28352)/Homer	TACGTGCV	0.01	Hyper	Hepatocyte	known
Tbet(T-box)/CD8-Tbet-ChIP-Seq(GSE33802)/Homer	AGGTGTGAAM	0.01	Hyper	Hepatocyte	known
PBX2(Homeobox)/K562-PBX2-ChIP-Seq(Encode)/Homer	RTGATTKATRGN	0.01	Hyper	Hepatocyte	known
TRPS1(Zf)/MCF7-TRPS1-ChIP-Seq(GSE107013)/Homer	AGATAAGANN	0.01	Hyper	Stellate	known
RUNX-AML(Runt)/CD4+-PolII-ChIP-Seq(Barski_et_al.)/Homer	GCTGTGGTTW	0.01	Hyper	Stellate	known
ZNF669(Zf)/HEK293-ZNF669.GFP-ChIP-Seq(GSE58341)/Homer	GARTGGTCATCGCCC	0.01	Hyper	Biliary	known
PPARa(NR),DR1/Liver-Ppara-ChIP-Seq(GSE47954)/Homer	VNAGGKCAAAGGTCA	1e-07	Hypo	Hepatocyte	known
HNF4a(NR),DR1/HepG2-HNF4a-ChIP-Seq(GSE25021)/Homer	CARRGKBCAAAGTYCA	1e-05	Hypo	Hepatocyte	known
RXR(NR),DR1/3T3L1-RXR-ChIP-Seq(GSE13511)/Homer	TAGGGCAAAGGTCA	1e-05	Hypo	Hepatocyte	known
TR4(NR),DR1/Hela-TR4-ChIP-Seq(GSE24685)/Homer	GAGGTCAAAGGTCA	0.0001	Hypo	Hepatocyte	known
COUP-TFII(NR)/K562-NR2F1-ChIP-Seq(Encode)/Homer	GKBCARAGGTCA	0.0001	Hypo	Hepatocyte	known
Hnf6b(Homeobox)/LNCaP-Hnf6b-ChIP-Seq(GSE106305)/Homer	TATTGAYY	0.0001	Hypo	Hepatocyte	known
EAR2(NR)/K562-NR2F6-ChIP-Seq(Encode)/Homer	NRBCARRGGTCA	0.0001	Hypo	Hepatocyte	known
PPARE(NR),DR1/3T3L1-Pparg-ChIP-Seq(GSE13511)/Homer	TGACCTTTGCCCCA	0.0001	Hypo	Hepatocyte	known
COUP-TFII(NR)/Artia-Nr2f2-ChIP-Seq(GSE46497)/Homer	AGRGGTCA	0.0001	Hypo	Hepatocyte	known
RARa(NR)/K562-RARa-ChIP-Seq(Encode)/Homer	TTGAMCTTTG	0.001	Hypo	Hepatocyte	known
FOXA1(Forkhead)/LNCAP-FOXA1-ChIP-Seq(GSE27824)/Homer	WAAGTAAACA	0.001	Hypo	Hepatocyte	known
Cux2(Homeobox)/Liver-Cux2-ChIP-Seq(GSE35985)/Homer	HNRAATCAAT	0.001	Hypo	Hepatocyte	known
FOXM1(Forkhead)/MCF7-FOXM1-ChIP-Seq(GSE72977)/Homer	TRTTTACTTW	0.001	Hypo	Hepatocyte	known
Foxa2(Forkhead)/Liver-Foxa2-ChIP-Seq(GSE25694)/Homer	CYTGTTTACWYW	0.001	Hypo	Hepatocyte	known
THRb(NR)/Liver-NR1A2-ChIP-Seq(GSE52613)/Homer	TRAGGTCA	0.001	Hypo	Hepatocyte	known
HNF6(Homeobox)/Liver-Hnf6-ChIP-Seq(ERP000394)/Homer	NTATYGATCH	0.001	Hypo	Hepatocyte	known
FOXA1(Forkhead)/MCF7-FOXA1-ChIP-Seq(GSE26831)/Homer	WAAGTAAACA	0.001	Hypo	Hepatocyte	known
NF1:FOXA1(CTF,Forkhead)/LNCAP-FOXA1-ChIP-Seq(GSE27824)/Homer	WNTGTTTRYTTTGGCA	0.001	Hypo	Hepatocyte	known
DMRT1(DM)/Testis-DMRT1-ChIP-Seq(GSE64892)/Homer	TWGHWACAWTGTWDC	0.01	Hypo	Hepatocyte	known
Foxa3(Forkhead)/Liver-Foxa3-ChIP-Seq(GSE77670)/Homer	BSNTGTTTACWYWGN	0.01	Hypo	Hepatocyte	known
Pitx1:Ebox(Homeobox,bHLH)/Hindlimb-Pitx1-ChIP-Seq(GSE41591)/Homer	YTAATTRAWWCCAGATGT	0.001	Hypo	Stellate	known
Smad4(MAD)/ESC-SMAD4-ChIP-Seq(GSE29422)/Homer	VBSYGTCTGG	0.001	Hypo	Stellate	known
GATA(Zf),IR3/iTreg-Gata3-ChIP-Seq(GSE20898)/Homer	NNNNNBAGATAWYATCTVHN	0.01	Hypo	Stellate	known
Smad2(MAD)/ES-SMAD2-ChIP-Seq(GSE29422)/Homer	CTGTCTGG	0.01	Hypo	Stellate	known
Stat3(Stat)/mES-Stat3-ChIP-Seq(GSE11431)/Homer	CTTCCGGGAA	0.01	Hypo	Stellate	known
Elk4(ETS)/Hela-Elk4-ChIP-Seq(GSE31477)/Homer	NRYTTCCGGY	0.01	Hypo	Stellate	known
Twist2(bHLH)/Myoblast-Twist2.Ty1-ChIP-Seq(GSE127998)/Homer	MCAGCTGBYH	0.01	Hypo	Stellate	known
Cux2(Homeobox)/Liver-Cux2-ChIP-Seq(GSE35985)/Homer	HNRAATCAAT	1e-11	Hypo	Biliary	known
CUX1(Homeobox)/K562-CUX1-ChIP-Seq(GSE92882)/Homer	TATCGATNAN	1e-10	Hypo	Biliary	known
HNF6(Homeobox)/Liver-Hnf6-ChIP-Seq(ERP000394)/Homer	NTATYGATCH	1e-08	Hypo	Biliary	known
Hnf6b(Homeobox)/LNCaP-Hnf6b-ChIP-Seq(GSE106305)/Homer	TATTGAYY	1e-07	Hypo	Biliary	known
Nr5a2(NR)/mES-Nr5a2-ChIP-Seq(GSE19019)/Homer	BTCAAGGTCA	1e-05	Hypo	Biliary	known
Pax7(Paired,Homeobox)/Myoblast-Pax7-ChIP-Seq(GSE25064)/Homer	TAATCAATTA	1e-05	Hypo	Biliary	known
DUX4(Homeobox)/Myoblasts-DUX4.V5-ChIP-Seq(GSE75791)/Homer	NWTAAYCYAATCAWN	0.001	Hypo	Biliary	known
SF1(NR)/H295R-Nr5a1-ChIP-Seq(GSE44220)/Homer	CAAGGHCANV	0.001	Hypo	Biliary	known
Nr5a2(NR)/Pancreas-LRH1-ChIP-Seq(GSE34295)/Homer	BTCAAGGTCA	0.01	Hypo	Biliary	known
Pdx1(Homeobox)/Islet-Pdx1-ChIP-Seq(SRA008281)/Homer	YCATYAATCA	0.01	Hypo	Biliary	known
GSC(Homeobox)/FrogEmbryos-GSC-ChIP-Seq(DRA000576)/Homer	RGGATTAR	0.01	Hypo	Biliary	known
Otx2(Homeobox)/EpiLC-Otx2-ChIP-Seq(GSE56098)/Homer	NYTAATCCYB	0.01	Hypo	Biliary	known
RORg(NR)/Liver-Rorc-ChIP-Seq(GSE101115)/Homer	WAABTAGGTCAV	0.01	Hypo	Biliary	known
RARa(NR)/K562-RARa-ChIP-Seq(Encode)/Homer	TTGAMCTTTG	0.01	Hypo	Biliary	known
GATA3(Zf),DR8/iTreg-Gata3-ChIP-Seq(GSE20898)/Homer	AGATSTNDNNDSAGATAASN	0.01	Hypo	Biliary	known
ETS1(ETS)/Jurkat-ETS1-ChIP-Seq(GSE17954)/Homer	ACAGGAAGTG	1e-07	Hypo	Endothelial (LSEC)	known
Etv2(ETS)/ES-ER71-ChIP-Seq(GSE59402)/Homer	NNAYTTCCTGHN	1e-07	Hypo	Endothelial (LSEC)	known
ERG(ETS)/VCaP-ERG-ChIP-Seq(GSE14097)/Homer	ACAGGAAGTG	1e-07	Hypo	Endothelial (LSEC)	known
EWS:ERG-fusion(ETS)/CADO_ES1-EWS:ERG-ChIP-Seq(SRA014231)/Homer	ATTTCCTGTN	1e-06	Hypo	Endothelial (LSEC)	known
Fli1(ETS)/CD8-FLI-ChIP-Seq(GSE20898)/Homer	NRYTTCCGGH	1e-06	Hypo	Endothelial (LSEC)	known
Ets1-distal(ETS)/CD4+-PolII-ChIP-Seq(Barski_et_al.)/Homer	MACAGGAAGT	1e-05	Hypo	Endothelial (LSEC)	known
EHF(ETS)/LoVo-EHF-ChIP-Seq(GSE49402)/Homer	AVCAGGAAGT	1e-05	Hypo	Endothelial (LSEC)	known
ETV4(ETS)/HepG2-ETV4-ChIP-Seq(ENCODE)/Homer	ACCGGAAGTG	0.0001	Hypo	Endothelial (LSEC)	known
Sox21(HMG)/ESC-SOX21-ChIP-Seq(GSE110505)/Homer	BCCWTTGTBYKV	0.0001	Hypo	Endothelial (LSEC)	known
Elk1(ETS)/Hela-Elk1-ChIP-Seq(GSE31477)/Homer	HACTTCCGGY	0.0001	Hypo	Endothelial (LSEC)	known
Sox10(HMG)/SciaticNerve-Sox3-ChIP-Seq(GSE35132)/Homer	CCWTTGTYYB	0.0001	Hypo	Endothelial (LSEC)	known
Elf4(ETS)/BMDM-Elf4-ChIP-Seq(GSE88699)/Homer	ACTTCCKGKT	0.0001	Hypo	Endothelial (LSEC)	known
EWS:FLI1-fusion(ETS)/SK_N_MC-EWS:FLI1-ChIP-Seq(SRA014231)/Homer	VACAGGAAAT	0.0001	Hypo	Endothelial (LSEC)	known
Elk4(ETS)/Hela-Elk4-ChIP-Seq(GSE31477)/Homer	NRYTTCCGGY	0.001	Hypo	Endothelial (LSEC)	known
COUP-TFII(NR)/Artia-Nr2f2-ChIP-Seq(GSE46497)/Homer	AGRGGTCA	0.001	Hypo	Endothelial (LSEC)	known
Sox17(HMG)/Endoderm-Sox17-ChIP-Seq(GSE61475)/Homer	CCATTGTTYB	0.001	Hypo	Endothelial (LSEC)	known
Sox3(HMG)/NPC-Sox3-ChIP-Seq(GSE33059)/Homer	CCWTTGTY	0.001	Hypo	Endothelial (LSEC)	known
ELF5(ETS)/T47D-ELF5-ChIP-Seq(GSE30407)/Homer	ACVAGGAAGT	0.001	Hypo	Endothelial (LSEC)	known
ETV1(ETS)/GIST48-ETV1-ChIP-Seq(GSE22441)/Homer	AACCGGAAGT	0.001	Hypo	Endothelial (LSEC)	known
SPDEF(ETS)/VCaP-SPDEF-ChIP-Seq(SRA014231)/Homer	ASWTCCTGBT	0.001	Hypo	Endothelial (LSEC)	known
GABPA(ETS)/Jurkat-GABPa-ChIP-Seq(GSE17954)/Homer	RACCGGAAGT	0.001	Hypo	Endothelial (LSEC)	known
ELF1(ETS)/Jurkat-ELF1-ChIP-Seq(SRA014231)/Homer	AVCCGGAAGT	0.001	Hypo	Endothelial (LSEC)	known
RARa(NR)/K562-RARa-ChIP-Seq(Encode)/Homer	TTGAMCTTTG	0.001	Hypo	Endothelial (LSEC)	known
ELF3(ETS)/PDAC-ELF3-ChIP-Seq(GSE64557)/Homer	ANCAGGAAGT	0.001	Hypo	Endothelial (LSEC)	known
Sox15(HMG)/CPA-Sox15-ChIP-Seq(GSE62909)/Homer	RAACAATGGN	0.01	Hypo	Endothelial (LSEC)	known
COUP-TFII(NR)/K562-NR2F1-ChIP-Seq(Encode)/Homer	GKBCARAGGTCA	0.01	Hypo	Endothelial (LSEC)	known
EAR2(NR)/K562-NR2F6-ChIP-Seq(Encode)/Homer	NRBCARRGGTCA	0.01	Hypo	Endothelial (LSEC)	known
Sox6(HMG)/Myotubes-Sox6-ChIP-Seq(GSE32627)/Homer	CCATTGTTNY	0.01	Hypo	Endothelial (LSEC)	known
ERG(ETS)/VCaP-ERG-ChIP-Seq(GSE14097)/Homer	ACAGGAAGTG	1e-07	Hypo	Liver-Immune	known
ETV1(ETS)/GIST48-ETV1-ChIP-Seq(GSE22441)/Homer	AACCGGAAGT	1e-07	Hypo	Liver-Immune	known
ETS1(ETS)/Jurkat-ETS1-ChIP-Seq(GSE17954)/Homer	ACAGGAAGTG	1e-06	Hypo	Liver-Immune	known
Etv2(ETS)/ES-ER71-ChIP-Seq(GSE59402)/Homer	NNAYTTCCTGHN	1e-06	Hypo	Liver-Immune	known
GABPA(ETS)/Jurkat-GABPa-ChIP-Seq(GSE17954)/Homer	RACCGGAAGT	1e-05	Hypo	Liver-Immune	known
ETV4(ETS)/HepG2-ETV4-ChIP-Seq(ENCODE)/Homer	ACCGGAAGTG	1e-05	Hypo	Liver-Immune	known
Fli1(ETS)/CD8-FLI-ChIP-Seq(GSE20898)/Homer	NRYTTCCGGH	0.0001	Hypo	Liver-Immune	known
EWS:ERG-fusion(ETS)/CADO_ES1-EWS:ERG-ChIP-Seq(SRA014231)/Homer	ATTTCCTGTN	0.0001	Hypo	Liver-Immune	known
ELF3(ETS)/PDAC-ELF3-ChIP-Seq(GSE64557)/Homer	ANCAGGAAGT	0.0001	Hypo	Liver-Immune	known
Elf4(ETS)/BMDM-Elf4-ChIP-Seq(GSE88699)/Homer	ACTTCCKGKT	0.001	Hypo	Liver-Immune	known
PBX2(Homeobox)/K562-PBX2-ChIP-Seq(Encode)/Homer	RTGATTKATRGN	0.001	Hypo	Liver-Immune	known
EHF(ETS)/LoVo-EHF-ChIP-Seq(GSE49402)/Homer	AVCAGGAAGT	0.001	Hypo	Liver-Immune	known
EWS:FLI1-fusion(ETS)/SK_N_MC-EWS:FLI1-ChIP-Seq(SRA014231)/Homer	VACAGGAAAT	0.001	Hypo	Liver-Immune	known
PRDM1(Zf)/Hela-PRDM1-ChIP-Seq(GSE31477)/Homer	ACTTTCACTTTC	0.001	Hypo	Liver-Immune	known
IRF8(IRF)/BMDM-IRF8-ChIP-Seq(GSE77884)/Homer	GRAASTGAAAST	0.001	Hypo	Liver-Immune	known
Bcl6(Zf)/Liver-Bcl6-ChIP-Seq(GSE31578)/Homer	NNNCTTTCCAGGAAA	0.001	Hypo	Liver-Immune	known
PU.1-IRF(ETS:IRF)/Bcell-PU.1-ChIP-Seq(GSE21512)/Homer	MGGAAGTGAAAC	0.01	Hypo	Liver-Immune	known
Elk1(ETS)/Hela-Elk1-ChIP-Seq(GSE31477)/Homer	HACTTCCGGY	0.01	Hypo	Liver-Immune	known
SpiB(ETS)/OCILY3-SPIB-ChIP-Seq(GSE56857)/Homer	AAAGRGGAAGTG	0.01	Hypo	Liver-Immune	known
Elk4(ETS)/Hela-Elk4-ChIP-Seq(GSE31477)/Homer	NRYTTCCGGY	0.01	Hypo	Liver-Immune	known
Chop(bZIP)/MEF-Chop-ChIP-Seq(GSE35681)/Homer	ATTGCATCAT	0.01	Hypo	Liver-Immune	known
Atf4(bZIP)/MEF-Atf4-ChIP-Seq(GSE35681)/Homer	MTGATGCAAT	0.01	Hypo	Liver-Immune	known
PGR(NR)/EndoStromal-PGR-ChIP-Seq(GSE69539)/Homer	AAGAACATWHTGTTC	0.01	Hypo	Liver-Immune	known
RUNX1(Runt)/Jurkat-RUNX1-ChIP-Seq(GSE29180)/Homer	AAACCACARM	0.01	Hypo	Liver-Immune	known
FOXP1(Forkhead)/H9-FOXP1-ChIP-Seq(GSE31006)/Homer	NYYTGTTTACHN	0.01	Hypo	Liver-Immune	known
HLF(bZIP)/HSC-HLF.Flag-ChIP-Seq(GSE69817)/Homer	RTTATGYAAB	0.01	Hypo	Liver-Immune	known

## Sheet: Supplementary Data 6
Supplementary Data 6a. Liver transplant serial cfDNA sample concentrations and predicted cell-type proportions from UXM deconvolution analysis at top 100 cell-type specific blocks for target cell types.
Sample	Timepoint	ng/mL	Sex (F/M)	Allograft Complications (post 1-year)	Etiology of injury / Complication (Cx)	Breast-Basal-Epi	Breast-Luminal-Epi	Biliary-Small-Ductal	Biliary-Large-Ductal	Cardiomyocyte	Endothelial	Gastric-epi	Hepatocyte	Intestine-Colon-epi	Keratinocyte	Kidney-Epi	Lung-Epi	Lymphoid	Myeloid	Neuron	Pancreas-Acinar	Pancreas-Islet	Prostate-Epi	Skeletal-Muscle	Stellate
LTR101	POD0-PRE	315	M	Y	ACR (POD130)	0	0	0	0	0.022015	0	0	0.00434	0.032139	0	0	0	0.08334	0.818093	0	0.000394	0.001492	0	0	0.038187
LTR101	POD0-POST	2700	M	Y	ACR (POD130)	0	0	0	0	0	0.065248	0.016262	0.33022	0	0	0.001423	0	0.017643	0.385801	0.002555	0.022587	0	0	0	0.158261
LTR102	POD0-POST	2132.5	M	N		0	0	0	0	0.018366	0.034441	0.028061	0.505835	0.026767	0	0.042829	0	0.01316	0.152316	0.036021	0	0.007105	0	0	0.135099
LTR103	POD0-PRE	497.5	M	N		0	0	0	0	0	0.006207	0	0.004884	0.025553	0	0	0	0	0.928767	0.014171	0.004374	0	0.015099	0.000945	0
LTR103	POD0-POST	2300	M	N		0	0	0	0.027937	0.061043	0.037478	0	0.501194	0	0	0	0	0.009055	0.126282	0	0	0.025517	0	0	0.211495
LTR104	POD0-PRE	355	M	N		0	0	0	0.014026	0	0.023416	0.02905	0.014574	0	0.006104	0.006434	0	0.029054	0.877342	0	0	0	0	0	0
LTR104	POD0-POST	2417.5	M	N		0	0.004317	0	0	0.019736	0.031243	0.003135	0.650716	0	0	0	0	0.002589	0.157421	0	0	0	0	0	0.130844
LTR105	POD0-PRE	902.5	M	N		0	0.086704	0	0	0.003843	0	0	0.080932	0	0	0	0	0	0.737087	0	0	0	0.047512	0.004018	0.039904
LTR105	POD0-POST	2242.5	M	N		0	0.00527	0	0	0	0.019489	0	0.170388	0	0	0	0	0.021753	0.59687	0	0.000862	0	0.009819	0	0.175548
LTR106	POD0-PRE	290	F	N		0	0	0.010448	0	0.013427	0.009086	0.006792	0.068704	0	0.03269	0	0	0	0.820946	0	0	0	0	0.037907	0
LTR106	POD0-POST	9107.5	F	N		0	0.02007	0	0.05839	0.004232	0.043808	0.031533	0.466239	0	0	0.000351	0	0	0.320378	0.007574	0	0.014558	0	0	0.032868
LTR107	POD0-PRE	820	M	N		0	0.000338	0.003694	0	0	0	0.011868	0.000895	0.008057	0	0	0.018034	0.019787	0.925064	0	0	0	0	0.012264	0
LTR107	POD0-POST	2520	M	N		0	0.002088	0	0	0	0.015065	0.006806	0.552299	0	0	0.000936	0.025407	0.001863	0.246348	0.013168	0	0	0	0.004748	0.131272
LTR108	POD0-PRE	78.75	M	N		0	0.007401	0.014331	0	0	0	0	0	0	0.008371	0.007971	0	0.059078	0.867475	0	0	0	0	0.00524	0.030133
LTR108	POD0-POST	6605	M	N		0	0	0	0.004792	0.014563	0.003701	0	0.733685	0.038438	0	0	0	0.02571	0.145141	0	0	0.020678	0	0	0.013293
LTR109	POD0-PRE	305	F	Y	ACR (POD224)	0	0.025498	0	0	0	0	0.006976	0	0	0	0	0.011126	0.002447	0.944633	0	0.00465	0.004671	0	0	0
LTR109	POD0-POST	3775	F	Y	ACR (POD224)	0	0.007162	0	0	0	0.023048	0.000329	0.373728	0	0	0	0.006131	0	0.477923	0	0	0	0	0.009937	0.10174
LTR109	POD7	472.5	F	Y	ACR (POD224)	0	0.00962	0	0	0	0	0	0.00431	0.005802	0	0	0	0	0.969161	0	0	0	0	0.011107	0
LTR109	POD30	126.5	F	Y	ACR (POD224)	0	0	0	0.005939	0	0	0	0	0.014459	0.006669	0	0	0.038504	0.934429	0	0	0	0	0	0
LTR110	POD0-PRE	115.75	M	N		0	0	0	0	0.00522	0.059816	0	0.000876	0.006133	0	0.005087	0	0.036425	0.867247	0	0	0	0	0.001232	0.017962
LTR110	POD0-POST	1005	M	N		0.011519	0.005303	0	0.001455	0.008659	0.109205	0.008788	0.47061	0	0	0	0.003456	0	0.16047	0.014799	0	0	0	0	0.205735
LTR110	POD30	320	M	N		0	0	0	0	0	0	0.000935	0	0	0.015119	0.005866	0	0	0.973531	0	0.004549	0	0	0	0
LTR111	POD0-PRE	186.25	M	Y	ACR (POD135)	0	0	0	0	0.007769	0.065543	0.010976	0	0.000429	0.008861	0	0	0.036263	0.783255	0.010371	0	0	0.014126	0.056167	0.006242
LTR111	POD0-POST	2012.5	M	Y	ACR (POD135)	0	0.004472	0.010322	0	0.006017	0.057099	0.00407	0.312958	0.002042	0	0	0	0.000149	0.536486	0	0	0	0	0	0.066385
LTR111	POD7	395	M	Y	ACR (POD135)	0	0	0	0	0	0	0	0	0	0	0	0	0	1	0	0	0	0	0	0
LTR111	POD30	209.75	M	Y	ACR (POD135)	0	0.00068	0	0.048753	0	0	0	0	0	0	0.008971	0.001021	0.008111	0.932465	0	0	0	0	0	0
LTR112	POD0-PRE	110	M	Y	ACR (POD176)	0	0	0	0	0	0	0	0	0	0	0	0	0.037271	0.962729	0	0	0	0	0	0
LTR112	POD0-POST	2850	M	Y	ACR (POD176)	0	0.006223	0	0	0	0.066891	0.011055	0.008416	0.001216	0	0	0	0	0.906198	0	0	0	0	0	0
LTR112	POD7	1167.5	M	Y	ACR (POD176)	0.006656	0.006631	0	0	0	0	0	0.007673	0.002554	0	0.003417	0	0.048859	0.896516	0	0.004102	0	0.01747	0.006123	0
LTR112	POD30	1807.5	M	Y	ACR (POD176)	0	0	0	0	0	0	0	0.007237	0	0	0	0	0	0.988594	0	0	0	0	0	0.00417
LTR113	POD0-PRE	160	M	N		0.005724	0	0	0	0	0.042043	0.011515	0	0	0	0	0	0.092741	0.815371	0.017202	0.005362	0	0	0.005842	0.004201
LTR113	POD0-POST	5173.33	M	N		0	0	0	0	0	0.011897	0.012692	0.667681	0	0	0.003888	0	0	0.275069	0.020776	0	0	0	0	0.007997
LTR113	POD7	1032.5	M	N		0	0	0	0	0	0	0	0	0	0.002272	0.000346	0	0.027078	0.956173	0	0.005871	0	0.003257	0	0.005004
LTR113	POD30	1636.67	M	N		0	0	0	0	0	0	0	0	0.002302	0	0.003967	0.006682	0.017971	0.969078	0	0	0	0	0	0
LTR114	POD0-PRE	345	F	N		0	0	0.00087	0	8e-05	0.002467	0	0	0	0.00176	0.009454	0	0.001428	0.953207	0	0	0.000217	0	0.010837	0.019679
LTR114	POD0-POST	1535	F	N		0.001552	0	0	0	0.000305	0.094369	0.020204	0.24231	0	0	0	0	0.004994	0.565884	0.004151	0	0	0	0	0.066232
LTR114	POD7	585	F	N		0	0	0	0	0	0	0	0	0	0	0	0	0	1	0	0	0	0	0	0
LTR114	POD30	545	F	N		0	0	0	0	0	0	0.006178	0	0	0	0	0	0	0.983895	0	0.009927	0	0	0	0
LTR115	POD0-PRE	71.5	F	Y	ACR (POD30)	0	0	0	0	0.037511	0.273218	0	0.033492	0.050243	0	0	0	0.201617	0.384599	0.006863	0	0	0	0.012456	0
LTR115	POD0-POST	4525	F	Y	ACR (POD30)	0	0	0	0.002789	0.006877	0	0	0.530553	0.005799	0	0	0.014041	0.0241	0.300789	0	0	0.00016	0.001795	0	0.113098
LTR115	FC-POD30	2650	F	Y	ACR (POD30)	0	0	0	0	0	0	0	0.807158	0	0	0	0	0	0.084634	0	0.035928	0.006173	0	0	0.066108
LTR116	POD0-PRE	475	F	N		0	0	0	0	0.003523	0	0	0	0	0.005447	0.004535	0	0	0.984782	0	0	0	0.001714	0	0
LTR116	POD0-POST	3950	F	N		0	0	0	0	0.015767	0.062863	0	0.760399	0	0	0	0	0	0.093129	0.001177	0	0	0	0	0.066666
LTR116	POD7	186.5	F	N		0	0	0	0	0	0.00309	0	0	0	0	0.00331	0.00114	0	0.981487	0	0	0	0.010973	0	0
LTR116	POD30	447.5	F	N		0	0	0	0	0	0	0	0	0	0	0	0	0	1	0	0	0	0	0	0
LTR117	POD0-PRE	223.5	M	N		0	0	0	0	0	0	0.018326	0	0	0.000751	0.012749	0.004993	0.009532	0.951904	0	0	0	0	0.001745	0
LTR117	POD0-POST	4025	M	N		0	0	0	0	0.003081	0	0	0.90487	0	0	0	0	0.002436	0.064355	0	0	0	0	0	0.025258
LTR117	POD7	210	M	N		0	0.002026	0	1.3e-05	0	0	0	0	0.001055	0	0.008635	0	0	0.979103	0	0.009168	0	0	0	0
LTR117	POD30	191.75	M	N		0	0	0	0	0	0	0	0	0	0	0	0	0.017273	0.982727	0	0	0	0	0	0
LTR118	POD0-PRE	170.5	M	N		0	0	0.00476	0.010535	0.010128	0.054815	0	0.007379	0	0.001711	0.014228	0	0	0.887049	0.004564	0	0	0.00414	0.000693	0
LTR118	POD0-POST	210	M	N		0	0	0.035757	0	0.008583	0.042223	0.0455	0.00912	0	0.009454	0.011883	0.001148	0.031348	0.655667	0.028139	0.018183	0	0	0.052733	0.05026
LTR118	POD7	1550	M	N		0	0	0	0	0	0	0	0	0.001155	0	0	0.001879	0	0.988209	0	0	0	0	0	0.008757
LTR118	POD30	465	M	N		0.000448	0	0	0	0	0.051932	0	0	0.033023	0.007831	0.01219	0	0	0.884333	0	0	0	0.008807	0	0.001437
LTR119	POD0-PRE	757.5	M	N		0	0	0	0	0	0	0	0	0	0.002119	0	0	0.053068	0.940904	0	0	0	0.001499	0	0.002411
LTR119	POD0-POST	2950	M	N		0	0	0	0	0	0	0	0.016784	0	0	0.001993	0	0.037268	0.898841	0	0	0	0	0	0.045114
LTR119	POD7	402.5	M	N		0.003388	0	0	0	0	0	0	0	0	0	0	0	0.052656	0.927774	0	0	0	0	0.00445	0.011732
LTR119	POD30	53	M	N		0	0	0	0	0.006683	0	0	0	0	0.000114	0	0	0	0.986015	0	0	0	0.001584	0.005604	0
LTR120	POD0-PRE	315	M	N		0	0	0	0.006836	0	0	0.00626	0	0	0	0.006746	0	0.019417	0.929514	0	0.001186	0	0	0	0.03004
LTR120	POD0-POST	1010	M	N		0.014006	0	0	0	0	0.029437	0	0.590508	0	0	0	0.014339	0.015358	0.153058	0.02709	0	0	0.025577	0	0.130628
LTR120	POD7	106.75	M	N		0	0	0	0	0	0	0	0	0.003084	0	0.007713	0	0.0074	0.973713	0	0.002547	0.004505	0	0	0.001038
LTR120	POD30	380	M	N		0	0.044007	0	0	0.00803	0	0	0	0	0	0	0	0	0.931539	0	0	0	0.016424	0	0
LTR121	POD0-PRE	477.5	M	N		0.001098	0	0	0	0	0	0	0	0.000587	0	0	0	0.016765	0.98155	0	0	0	0	0	0
LTR121	POD0-POST	1600	M	N		0	0.009591	0	0.016554	0.000963	0.01035	0	0.529673	0.000419	0	0.007209	0	0.012103	0.237355	0.029783	0	0	0.000289	0	0.145713
LTR121	POD7	490	M	N		0.003165	0	0	0	0	0	0	0	0	0	0	0.00729	0.010068	0.969577	0	0	0	0	0.0099	0
LTR121	POD30	212.25	M	N		0.002143	0.016423	0	0	0	0	0	0	0.010782	0	0	0	0.053364	0.917288	0	0	0	0	0	0
LTR122	POD0-PRE	1300	M	Y	Recurrence (NASH) (POD39)	0	0	0	0	0.000435	0	0	0	0.00248	0	0	0	0.019139	0.977946	0	0	0	0	0	0
LTR122	POD0-POST	3950	M	Y	Recurrence (NASH) (POD39)	0	0	0	0	0	0	0.001215	0.814734	0	0	0	0	0	0.078263	0	0	0	0	0	0.105788
LTR122	POD7	72	M	Y	Recurrence (NASH) (POD39)	0	0	0.00659	0	0.015611	0	0.018355	0	0	0.013236	0.035754	0	0.024537	0.857502	0	0	0	0	0	0.028414
LTR122	FC-POD30	592.5	M	Y	Recurrence (NASH) (POD39)	0	0	0	0	0	0	0	0.198522	0	0	0	0	0	0.782864	0	0	0.009767	0	0.008846	0
LTR123	POD0-PRE	212.25	M	Y	ACR; hyperbilirubinemia (POD124)	0	0	0	0	0	0.049477	0	0	0	0	0.008828	0	0.003956	0.873025	0	0.000858	0	0.010212	0	0.053644
LTR123	POD0-POST	226	M	Y	ACR; hyperbilirubinemia (POD124)	0	0	0	0	0.003552	0.262154	0	0.082387	0.005712	0	0	0	0.061895	0.432217	0	0.002195	0	0	0	0.149888
LTR123	POD7	204.5	M	Y	ACR; hyperbilirubinemia (POD124)	0.009601	0	0	0	0.005056	0.089944	0.020098	0	0.003267	0	0	0	0.013319	0.819614	0	0.017056	0	0.020735	0	0.00131
LTR123	POD15	56.25	M	Y	COVID19 infection (POD15); ACR (POD124)	0	0.003895	0.002298	0.006781	0	0	0.002322	0	0.008429	0	0.008676	0.001833	0	0.965766	0	0	0	0	0	0
LTR123	POD30	255	M	Y	ACR; hyperbilirubinemia (POD124)	0	0	0	0	0	0	0.002313	0	0.000824	0	0.009977	0	0.002051	0.984834	0	0	0	0	0	0
LTR124	POD0-PRE	109.25	M	Y	Anastomotic stricture; transaminitis (POD7)	0	0	0.001559	0	0	0	0.087107	0	0	0	0	0	0	0.836498	0	0.074836	0	0	0	0
LTR124	POD0-POST	3150	M	Y	Anastomotic stricture; transaminitis (POD7)	0	0	0	0	0	0.029645	0	0.767902	0.02664	0	0.007641	0	0.009122	0	0	0.004029	0.000348	0	0	0.154673
LTR124	FC-POD7	220.5	M	Y	Anastomotic stricture; transaminitis (POD7)	0	0	0	0.05073	0	0.013432	0	0.386794	0	0	0.020071	0	0	0.407409	0	0	0.000791	0	0	0.120772
LTR124	POD30	637.5	M	Y	Anastomotic stricture; transaminitis (POD7)	0	0	0.026095	0	0	0	0.030068	0.025468	0	0	0	0	0	0.907876	0	0.00456	0	0	0	0.005933
LTR125	POD0-PRE	56.5	F	Y	ACR (POD9 + POD15)	0	0	0	0	0	0.011837	0	0	0.001549	0.005292	0.00233	0	0.05148	0.919127	0	0	0	0.008386	0	0
LTR125	POD0-POST	222	F	Y	ACR (POD9 + POD15)	0	0	0	0.004048	0.007403	0.178258	0.017875	0.148765	0	0	0	0	0.025615	0.20302	0.00537	0.010944	0.011996	0	0	0.386706
LTR125	POD7	88.64	F	Y	ACR (POD9 + POD15)	0	0	0	0	0	0	0	0.13325	0	0	0.014467	0	0	0.850902	0	0	0	0	0	0.001381
LTR125	POD30	115	F	Y	ACR (POD9 + POD15)	0	0	0	0.006719	0	0	0	0	0	0	0.007592	0	0.002884	0.979352	0	0	0	0	0.003453	0
LTR126	POD0-PRE	88	M	Y	Biloma (POD48)	0	0.011492	0	0	0.000112	0.033423	0	0.032143	0.012567	0	0.009438	0	0.320407	0.565056	0	0.006114	0	0.001298	0.007951	0
LTR126	POD0-POST	588	M	Y	Biloma (POD48)	0.002355	0	0.000476	0.006412	0.03091	0.028203	0	0.108258	0	0.005463	0	0	0.223811	0.531544	0	0	0	0.005016	0	0.057553
LTR126	POD7	175.5	M	Y	Biloma (POD48)	0	0.008971	0	0	0	0.041467	0	0.108215	0.007088	0.007406	0.000862	0.027115	0	0.772157	0.010162	0	0	0.002954	0.003312	0.01029
LTR126	POD30	44.4	M	Y	Biloma (POD48)	0.001732	0	0	0	0	0	0	0	0.017793	0	0.003081	0.007012	0	0.948588	0	0	0	0.003067	0.018727	0
LTR127	POD0-PRE	97.6	M	Y	ACR (POD2)	0.001477	0	0	0	0.006977	0.022349	0.019368	0.013492	0	0.000385	0	0	0.086227	0.784337	0.005193	0	0	0	0.030066	0.030129
LTR127	POD0-POST	560	M	Y	ACR (POD2)	0	0	0.031148	0.02397	0	0.101093	0	0.015359	0.025388	0.003971	0	0.008862	0.046559	0.676302	0.021837	0	0	0.000366	0.045143	0
LTR127	POD7	247.75	M	Y	ACR (POD2)	0	0	0	0	0	0	0	0	0	0	0	0	0.017643	0.982357	0	0	0	0	0	0
LTR127	POD30	149.25	M	Y	ACR (POD2)	0	0	0	0.020012	0.012951	0.036738	0	0.053675	0	0	0	0.003058	0.006941	0.819103	0	0.009022	0	0.00122	0	0.037279
LTR128	POD0-PRE	81.6	M	Y	Ischemic Hepatitis; hyperbilirubinemia (POD1)	0	0.015227	0	0	0	0	0.000608	0	0	0	0	0.014987	0.031455	0.915047	0	0	0.012228	0.010448	0	0
LTR128	POD0-POST	736	M	Y	Ischemic Hepatitis; hyperbilirubinemia (POD1)	0	0	0	0	0.00716	0.210087	0.017088	0.158939	0	0	0	0	0.03834	0.216031	0.010174	0.014428	0.019209	0	0	0.308544
LTR128	POD7	95.5	M	Y	Ischemic Hepatitis; hyperbilirubinemia (POD1)	0	0	0	0	0.013205	0.047417	0.004612	0.026184	0.006084	0.005391	0	0	0.015496	0.840501	0	0.004967	0	0.011789	0	0.024355
LTR128	POD30	257.5	M	Y	Ischemic Hepatitis; hyperbilirubinemia (POD1)	0	0.002321	0	0.004346	0.004104	0	0	0	0.003078	0	0.011559	0	0	0.963696	0	0.001272	0	0.000124	0	0.009499
LTR125_plasma	POD0-POST	148	F	Y	ACR (POD9 + POD15)	0	0	0.002623	0	0.030224	0.164837	0.025702	0.156939	0	0	0	0	0.019534	0.177355	0.02542	0	0.006371	0	0	0.390995
LTR125_plasma	POD7	37.12	F	Y	ACR (POD9 + POD15)	0	0	0	0	0.003588	0.02959	0.014121	0.656379	0	0.000895	0	0.012416	0.03032	0.223825	0.000605	0	0	0	0.028261	0
LTR126_plasma	POD0-POST	269.6	M	Y	Biloma (POD43)	0.006761	0.019898	0	0.005349	0.008165	0.045357	0.016159	0.131302	0	0	0	0	0.110736	0.557797	0.00057	0	0.001119	0.002824	0	0.093961
LTR126_plasma	POD7	56.16	M	Y	Biloma (POD43)	0.008043	0	0	0	0.001412	0.078568	0.020763	0.30477	0.018398	5.4e-05	0.009291	0.004249	0.043114	0.467253	0.006024	0.012011	0.000517	0.001082	0.024451	0
LTR128_plasma	POD0-POST	197.6	M	Y	Ischemic Hepatitis; hyperbilirubinemia (POD1)	0	0	0.002842	0	0.008682	0.038321	0.009541	0.043767	0.001674	0	0	0.004341	0.04896	0.692543	0	0.007861	0.003358	0	0	0.138111
LTR128_plasma	POD7	63.6	M	Y	Ischemic Hepatitis; hyperbilirubinemia (POD1)	0	0	0	0	0.0018	0.016359	0.0045	0.010416	0.010397	0	0	0	0.017283	0.918767	0	0.005345	0.003215	0	0.007906	0.004014
Supplementary Data 6b. Liver transplant phenotype-matched cfDNA sample concentrations and predicted cell-type proportions from UXM deconvolution analysis at top 100 cell-type specific blocks for target cell types.
Sample	Timepoint	ng/mL	Allograft Complications (post 1-year)	Etiology of injury / Complication (Cx)	Injury Category	Liver biopsy histopathological finding				Breast-Basal-Epi	Breast-Luminal-Epi	Biliary-Small-Ductal	Biliary-Large-Ductal	Cardiomyocyte	Endothelial	Gastric-epi	Hepatocyte	Intestine-Colon-epi	Keratinocyte	Kidney-Epi	Lung-Epi	Lymphoid	Myeloid	Neuron	Pancreas-Acinar	Pancreas-Islet	Prostate-Epi	Skeletal-Muscle	Stellate
						Necrosis	Fibrosis	Cholestasis	Other
LTR115	FC-POD30	2650	Y	ACR (POD30)	Hepatocellular				RAI = 4	0	0	0	0	0	0	0	0.807158	0	0	0	0	0	0.084634	0	0.035928	0.006173	0	0	0.066108
LTR122	FC-POD30	592.5	Y	Recurrence (NASH) (POD39)	Hepatocellular	X			Steatosis (5% macro, 10%micro); ballooned hepatocytes	0	0	0	0	0	0	0	0.198522	0	0	0	0	0	0.782864	0	0	0.009767	0	0.008846	0
LTR123	FC-POD124	412.5	Y	ACR; hyperbilirubinemia (POD124)	Mixed	X	X	X	RAI = 7	0	0	0.000248	0	0.006077	0.013238	0	0.009329	0.004348	0.00025	0	0	0	0.965375	0	0	0	0	0	0.001135
LTR124	FC-POD7	220.5	Y	Anastomotic stricture; transaminitis (POD7)	Mixed			X		0	0	0	0.05073	0	0.013432	0	0.386794	0	0	0.020071	0	0	0.407409	0	0	0.000791	0	0	0.120772
LTR125	FC-POD9	312	Y	ACR (POD9)	Hepatocellular				RAI = 7; portal inflammation with hepatitic pattern	0	0	0	0	0	0	0.024999	0.199232	0	0	0.008144	0.005781	0.050159	0.700278	0	0	0	0	0	0.011407
LTR125	FC-POD15	325.6	Y	ACR (POD15)	Hepatocellular				RAI = 3	0	0.01473	0	0	0	0	0	0.128566	0	0	0	0.005171	0.041074	0.802283	0	0	0	0	0	0.008176
LTR126	FC-POD43	347.2	Y	Biloma (POD48)	Biliary					0.001284	0	0.000196	0.027354	0.011858	0.034885	0.018867	0	0	0.0074	0.020948	0	0.050526	0.820364	0	0.002233	0	0	0	0.004086
LTR127	FC-POD2	208	Y	ACR (POD2)	Hepatocellular	X	X	X	RAI = 3	0.00086	0	0	0	0.009507	0.056622	0.00459	0.248178	0.003998	0.0022	0	0.006039	0.013202	0.609054	0	0.003865	0	0.006663	0.007513	0.02771
LTR128	FC-POD1	460.8	Y	Ischemic Hepatitis; hyperbilirubinemia (POD1)	Mixed	X		X		0	0	0.007259	0.013992	0.000101	0.032774	0	0.706394	0.002159	0	0	0	0.01026	0.137367	0	0.03909	0.012384	0	0	0.038219
LTR129	FC-POD12	396	Y	Bile leak (POD12)	Biliary			X		0	0.016932	0.002224	0	0	0	0	0	0.005613	0.001391	0.019649	0.001593	0.034756	0.891555	0	0	0	0.005186	0.020679	0.000423
LTR130	FC-POD17	238	Y	ACR (POD17)	Hepatocellular				RAI = 3	0	0	0	0	0	0.013057	0	0.079301	0	0.011644	0.012287	0.002027	0.003961	0.86794	0	0	0	0.006136	0.003646	0
LTR131	FC-POD8	31200	Y	Ischemic Hepatitis; bile leak; compression of portal vein and hepatic artery (POD8)	Mixed	X		X		0	0.005226	0	0	0.010947	0.004009	0	0.83962	0.013168	0	0.015485	0.017742	0.01105	0.082752	0	0	0	0	0	0
LTR132	FC-POD39	3226.67	Y	ACR (POD39)	Hepatocellular	X			RAI = 6	0	0	0	0	0	0.022406	0	0.674769	0.004548	0.011182	0	0	0.018747	0.266971	0	0	0.001377	0	0	0
LTR133	FC-POD13	424	Y	ACR (POD13)	Hepatocellular				RAI = 6	0	0.002398	0	0	0.003021	0	0	0.14602	0	0.007002	0.003536	0	0	0.821603	0	0.002379	0	0	0.013284	0.000756
LTR133	FC-POD125	177.2	Y	Cholangitis; sepsis; transaminitis (POD125)	Mixed			X		0	0	0	0.008768	0	0.053382	0.005509	0.10603	0.00119	0	0.017598	0	0	0.796728	0	0.005537	0	0.004924	0.000334	0
LTR134	FC-POD70	330.4	Y	ACR; cholangitis (POD70)	Mixed		X		RAI = 4	0	0	0	0.003479	0.010489	0.020512	0	0.321784	0.000632	0.004514	0	0	0.036436	0.469766	0	0.000999	0.006397	0.002136	0	0.122856
LTR135	FC-POD7	1790	Y	ACR (POD7)	Hepatocellular			X	RAI = 4; endothelitis and congestion	0	8.2e-05	0	0	0.008164	0.004154	0.01036	0.19453	0.014205	0	0	0.015457	0	0.738109	0.006499	0	0	0	0.008441	0
LTR136	FC-POD7	126.8	Y	ACR (POD7)	Hepatocellular			X	RAI = 4	0	0.026876	0	0	0	0.010203	0	0.122602	0.009069	0	0	0	0.023547	0.795236	0	0.004414	0	0	0.008052	0
LTR137	FC-POD18	236	Y	Cholangitis; biliary obstruction (POD18)	Biliary			X		0	0.007674	0.001052	0	0	0	0	0.002073	0.007117	0	0	0	0.079343	0.90274	0	0	0	0	0	0
LTR137	FC-POD42	270	Y	Cholangitis; biliary obstruction; transaminitis (POD42)	Mixed		X	X	RAI = 2; bile duct proliferation	0	0.006546	0	0	0	0	0.009159	0.021265	0	0	0	0	0.017165	0.920621	0	0.017016	0	0	6.8e-05	0.00816
LTR138	FC-POD7	552	Y	Ischemic Hepatitis; Transaminitis (POD7)	Hepatocellular			X	Steatosis	0	0.00989	0	0	0	0.011568	0	0.066005	0	0	0	0	0.012508	0.882023	0	0	0	0	0.008951	0.009056
LTR139	FC-POD2	6620	Y	Ischemic Hepatitis (POD2)	Hepatocellular	X				0	0.027737	0	0	0	0	0	0.24679	0	0	0	0.019401	0.201758	0.486282	0	0.006686	0.011346	0	0	0
LTR139	FC-POD21	155.2	Y	AMR; cholangitis (POD21)	Mixed	X	X	X	C4d positivity, bile duct proliferation and bile plugs	0	0	0.00187	0	0	0	0	0.002591	0.017742	0	0.007935	0.000546	0.039116	0.916476	0	0	0	0	0.010715	0.00301
LTR139	FC-POD29	332	Y	Cholangitis (POD29)	Biliary			X	bile duct proliferation	0	0	0.006147	0.00362	0	0	0	0	0	0	0.001479	0.007343	0.004909	0.96988	0.006621	0	0	0	0	0
LTR139	FC-POD44	574	Y	Cholangitis (POD44)	Biliary		X	X	bile duct proliferation	0	0	0.001372	0	0	0	0	0	0	0	0.005123	0	0	0.991883	0	0.001622	0	0	0	0
LTR140	FC-POD4	7780	Y	Ischemic Hepatitis (IRI); Cholangitis (POD4)	Mixed	X		X		0	0	0	0.006168	0	0	0	0.744903	0.001902	0	0	0	0	0.216414	0.007449	0.004456	0.002558	0	0.01329	0.002859
LTR141	FC-POD5	1144	Y	Ischemic Hepatitis (POD5)	Hepatocellular	X		X		0	0.033644	0	0	0	0.033375	0.002558	0.065033	0	0	0	0.021661	0.014974	0.818359	0	0	0	0	0.010395	0
LTR142	FC-POD91	160.4	Y	Cholangitis; Vascular occlusion (POD91)	Mixed		X		Sinusoidal dilation and congestion	0	0	0	0	0.008919	0.05692	0	0.012569	0	0.006409	0	0.00256	0.038338	0.862159	0.005042	0	0	0.000252	0	0.006832
LTR143	FC-POD29	262	Y	ACR (POD29)	Hepatocellular				RAI = 3	0	0.007577	0	0	0	0	0.008754	0.162931	0.000784	0	0.003402	0	0.042243	0.770093	0	0	0	0	0.004216	0
LTR144	FC-POD15	520	Y	Cholangitis (POD15)	Biliary			X		0	0	0.006498	0.013754	0	0.098377	0.011804	0.122125	0	0	0.006156	0	0.026357	0.689699	0	0	0	0	0.020526	0.004704
LTR125_plasma	FC-POD15	162.8	Y	ACR (POD15)	NA				RAI = 3	0	0.022542	0	0.007298	0.008145	0.044107	0.006132	0.247257	0	0	0.004489	0	0.027256	0.617012	0	0.007102	0	0.001965	0.000342	0.006354
LTR126_plasma	FC-POD43	231.47	Y	Biloma (POD48)	NA					0	0	0	0.000427	0.010435	0.085931	0.006882	0	0.015412	0.00445	0	0.010559	0.031135	0.808055	0	0.012131	0	0	0.01394	0.000643
LTR128_plasma	FC-POD1	230.4	Y	Ischemic Hepatitis; hyperbilirubinemia (POD1)	NA	X		X		0.001	0.008796	0	0.013966	0.011899	0.015268	0	0.517809	0.030311	0	0	0.010199	0.004077	0.337995	0	0	0.010983	0	0	0.037696
Acronyms: FC-bx = For-cause liver biopsy; ACR = Acute Cellular Rejection; IRI = Ischemia-Reperfusion Injury (Ischemic hepatitis); AMR = Antibody-Mediated Rejection; RAI = Rejection activity score.

## Sheet: Supplementary Data 7
Supplementary Data 7. Extended liver-resident immune methylation blocks (margin 0.3;bg.quant 0.2;tg.quant 0.2) used for epigenetic characterization.
chr	start	end	startCpG	endCpG	label	name	#CpGs	bp	target AMF range	background AMF range	margin	direction	anno	gene
chr16	56892384	56892556	21732791	21732805	Liver-immune	chr16:56892384-56892556	14CpGs	172bp	0.23-0.23	0.83-0.97	-0.6	-	TTS,promoter-TSS	MIR138-2
chr13	24825869	24826000	18617744	18617753	Liver-immune	chr13:24825869-24826000	9CpGs	131bp	0.3-0.32	0.86-0.97	-0.54	-	TTS	SPATA13-AS1
chr5	1172977	1173240	7576993	7577003	Liver-immune	chr5:1172977-1173240	10CpGs	263bp	0.2-0.3	0.81-0.97	-0.51	-	Intergenic	SLC6A19
chr9	137277787	137278070	14529118	14529134	Liver-immune	chr9:137277787-137278070	16CpGs	283bp	0.24-0.24	0.75-0.96	-0.51	-	intron	RXRA
chr13	111841565	111842079	19289390	19289410	Liver-immune	chr13:111841565-111842079	20CpGs	514bp	0.16-0.28	0.77-0.97	-0.49	-	intron	ARHGEF7
chr1	39443248	39443657	632407	632416	Liver-immune	chr1:39443248-39443657	9CpGs	409bp	0.22-0.23	0.71-0.96	-0.48	-	Intergenic	AKIRIN1
chr6	106633706	106634940	9951210	9951218	Liver-immune	chr6:106633706-106634940	8CpGs	1234bp	0.28-0.29	0.77-0.96	-0.48	-	exon	ATG5
chr19	8568502	8568649	24261548	24261553	Liver-immune	chr19:8568502-8568649	5CpGs	147bp	0.35-0.35	0.83-0.95	-0.48	-	promoter-TSS	PRAM1
chr6	159457324	159457551	10381076	10381089	Liver-immune	chr6:159457324-159457551	13CpGs	227bp	0.3-0.37	0.84-0.95	-0.47	-	exon	TAGAP
chr17	80581522	80581992	23323762	23323779	Liver-immune	chr17:80581522-80581992	17CpGs	470bp	0.35-0.35	0.82-0.95	-0.47	-	intron	WDR45B
chr7	1575520	1575644	10576768	10576774	Liver-immune	chr7:1575520-1575644	6CpGs	124bp	0.23-0.23	0.69-0.95	-0.46	-	intron	MAFK
chr10	90995242	90995508	15477925	15477934	Liver-immune	chr10:90995242-90995508	9CpGs	266bp	0.2-0.2	0.66-0.95	-0.46	-	intron	LIPA
chr16	89922374	89922544	22178080	22178093	Liver-immune	chr16:89922374-89922544	13CpGs	170bp	0.4-0.4	0.86-0.97	-0.46	-	intron	SPIRE2
chr22	51142803	51142884	26750595	26750606	Liver-immune	chr22:51142803-51142884	11CpGs	81bp	0.39-0.39	0.84-0.96	-0.45	-	intron	SHANK3
chr4	3531428	3531642	6152483	6152491	Liver-immune	chr4:3531428-3531642	8CpGs	214bp	0.29-0.29	0.73-0.97	-0.44	-	intron	LRPAP1
chr7	2026218	2026420	10590157	10590163	Liver-immune	chr7:2026218-2026420	6CpGs	202bp	0.15-0.19	0.62-0.95	-0.43	-	intron	MAD1L1
chr8	602054	602159	12105555	12105563	Liver-immune	chr8:602054-602159	8CpGs	105bp	0.41-0.41	0.84-0.97	-0.43	-	Intergenic	ERICH1
chr19	2073026	2073176	24093764	24093767	Liver-immune	chr19:2073026-2073176	3CpGs	150bp	0.17-0.17	0.59-0.9	-0.42	-	exon	MOB3A
chr2	134866101	134866288	3538310	3538322	Liver-immune	chr2:134866101-134866288	12CpGs	187bp	0.43-0.43	0.84-0.97	-0.41	-	Intergenic	MIR3679
chr8	588952	589567	12105193	12105205	Liver-immune	chr8:588952-589567	12CpGs	615bp	0.46-0.5	0.91-0.96	-0.41	-	Intergenic	ERICH1
chr8	11755993	11756134	12260111	12260115	Liver-immune	chr8:11755993-11756134	4CpGs	141bp	0.34-0.34	0.75-0.94	-0.41	-	Intergenic	CTSB
chr8	144408225	144408337	13354228	13354233	Liver-immune	chr8:144408225-144408337	5CpGs	112bp	0.42-0.42	0.83-0.96	-0.41	-	intron	TOP1MT
chr10	135194877	135195055	15977081	15977088	Liver-immune	chr10:135194877-135195055	7CpGs	178bp	0.24-0.24	0.65-0.97	-0.41	-	intron	PAOX
chr2	3660991	3661250	2340558	2340564	Liver-immune	chr2:3660991-3661250	6CpGs	259bp	0.26-0.31	0.71-0.87	-0.4	-	intron	COLEC11
chr5	172227377	172227526	8913377	8913383	Liver-immune	chr5:172227377-172227526	6CpGs	149bp	0.24-0.24	0.63-0.96	-0.39	-	Intergenic	DUSP1
chr10	81053235	81053254	15397244	15397247	Liver-immune	chr10:81053235-81053254	3CpGs	19bp	0.36-0.36	0.75-0.92	-0.39	-	exon	ZMIZ1
chr12	56731566	56731735	17796205	17796211	Liver-immune	chr12:56731566-56731735	6CpGs	169bp	0.37-0.37	0.76-0.95	-0.39	-	promoter-TSS	IL23A
chr12	6883795	6883860	17369150	17369154	Liver-immune	chr12:6883795-6883860	4CpGs	65bp	0.33-0.42	0.8-0.97	-0.38	-	exon	LAG3
chr16	85577692	85577882	22068560	22068572	Liver-immune	chr16:85577692-85577882	12CpGs	190bp	0.49-0.49	0.87-0.96	-0.38	-	Intergenic	GSE1
chr19	10226728	10226846	24286537	24286544	Liver-immune	chr19:10226728-10226846	7CpGs	118bp	0.28-0.38	0.76-0.94	-0.38	-	TTS	PPAN-P2RY11
chrX	128913970	128914529	27759558	27759569	Liver-immune	chrX:128913970-128914529	11CpGs	559bp	0.01-0.03	0.41-0.93	-0.38	-	intron	SASH3
chr1	15392948	15393042	285019	285025	Liver-immune	chr1:15392948-15393042	6CpGs	94bp	0.25-0.28	0.65-0.94	-0.37	-	exon	KAZN
chr1	167486794	167487080	1552499	1552516	Liver-immune	chr1:167486794-167487080	17CpGs	286bp	0.2-0.43	0.8-0.95	-0.37	-	intron	CD247
chr4	8229178	8229345	6231552	6231559	Liver-immune	chr4:8229178-8229345	7CpGs	167bp	0.31-0.31	0.68-0.94	-0.37	-	exon	SH3TC1
chr21	45773615	45773734	26121059	26121063	Liver-immune	chr21:45773615-45773734	4CpGs	119bp	0.24-0.24	0.61-0.91	-0.37	-	exon,intron	TRPM2
chr7	2136675	2136885	10593664	10593676	Liver-immune	chr7:2136675-2136885	12CpGs	210bp	0.36-0.36	0.72-0.94	-0.36	-	intron	MAD1L1
chr19	41086244	41086407	24738541	24738551	Liver-immune	chr19:41086244-41086407	10CpGs	163bp	0.34-0.34	0.7-0.96	-0.36	-	exon,intron	SHKBP1
chr9	101754799	101755349	14123440	14123450	Liver-immune	chr9:101754799-101755349	10CpGs	550bp	0.43-0.49	0.84-0.96	-0.35	-	intron	COL15A1
chr11	47399636	47400006	16430217	16430238	Liver-immune	chr11:47399636-47400006	21CpGs	370bp	0.15-0.15	0.5-0.92	-0.35	-	intron	SPI1
chr4	6927109	6927201	6205209	6205214	Liver-immune	chr4:6927109-6927201	5CpGs	92bp	0.25-0.25	0.59-0.95	-0.34	-	intron	TBC1D14
chr16	1538826	1538950	21142827	21142833	Liver-immune	chr16:1538826-1538950	6CpGs	124bp	0.35-0.35	0.69-0.94	-0.34	-	promoter-TSS	PTX4
chr18	77552501	77552627	24009307	24009320	Liver-immune	chr18:77552501-77552627	13CpGs	126bp	0.36-0.36	0.7-0.93	-0.34	-	Intergenic	KCNG2
chr1	2082315	2082457	54688	54699	Liver-immune	chr1:2082315-2082457	11CpGs	142bp	0.53-0.53	0.86-0.96	-0.33	-	exon	PRKCZ
chr9	137301293	137301343	14529801	14529806	Liver-immune	chr9:137301293-137301343	5CpGs	50bp	0.18-0.18	0.51-0.92	-0.33	-	intron	RXRA
chr11	47350123	47350267	16429102	16429110	Liver-immune	chr11:47350123-47350267	8CpGs	144bp	0.39-0.39	0.72-0.95	-0.33	-	intron	MADD
chr17	80398550	80398740	23318851	23318860	Liver-immune	chr17:80398550-80398740	9CpGs	190bp	0.25-0.25	0.58-0.92	-0.33	-	intron	HEXDC
chr1	66882692	66882773	906385	906391	Liver-immune	chr1:66882692-66882773	6CpGs	81bp	0.35-0.35	0.67-0.97	-0.32	-	Intergenic	SGIP1
chr5	1857339	1857421	7594702	7594711	Liver-immune	chr5:1857339-1857421	9CpGs	82bp	0.26-0.26	0.57-0.88	-0.31	-	Intergenic	IRX4
chr13	44988701	44988838	18798962	18798969	Liver-immune	chr13:44988701-44988838	7CpGs	137bp	0.32-0.36	0.67-0.95	-0.31	-	Intergenic	SERP2
chr17	79094514	79094721	23276609	23276619	Liver-immune	chr17:79094514-79094721	10CpGs	207bp	0.43-0.54	0.85-0.94	-0.31	-	exon	AATK
chr2	240225004	240225176	4389321	4389333	Liver-immune	chr2:240225004-240225176	12CpGs	172bp	0.26-0.26	0.56-0.94	-0.3	-	intron	HDAC4
chr12	740267	740480	17284649	17284657	Liver-immune	chr12:740267-740480	8CpGs	213bp	0.2-0.2	0.5-0.93	-0.3	-	intron	NINJ2
chr13	77565285	77565577	19021515	19021520	Liver-immune	chr13:77565285-77565577	5CpGs	292bp	0.21-0.44	0.74-0.94	-0.3	-	promoter-TSS	CLN5
chr21	34405890	34406047	25960396	25960408	Liver-immune	chr21:34405890-34406047	12CpGs	157bp	0.91-0.92	0.04-0.56	0.35	+	Intergenic	OLIG2
chr12	125002622	125003385	18413563	18413607	Liver-immune	chr12:125002622-125003385	44CpGs	763bp	0.66-0.8	0.01-0.21	0.45	+	intron	NCOR2
chr9	19050493	19050678	13554700	13554707	Liver-immune	chr9:19050493-19050678	7CpGs	185bp	0.74-0.94	0.03-0.27	0.47	+	exon	RRAGA
chrX	70712483	70712821	27364824	27364860	Liver-immune	chrX:70712483-70712821	36CpGs	338bp	0.98-0.98	0.01-0.46	0.52	+	promoter-TSS	INGX
chr10	835348	835616	14647767	14647781	Liver-immune	chr10:835348-835616	14CpGs	268bp	0.83-0.83	0.02-0.28	0.55	+	Intergenic	DIP2C
chr3	67706044	67706706	5068532	5068555	All-immune	chr3:67706044-67706706	23CpGs	662bp	0-0.02	0.91-0.97	-0.89	-	Intergenic	SUCLG2
chr19	3179171	3180240	24128509	24128576	All-immune	chr19:3179171-3180240	67CpGs	1069bp	0-0.02	0.88-0.95	-0.86	-	exon	S1PR4
chr12	51717273	51718156	17730269	17730315	All-immune	chr12:51717273-51718156	46CpGs	883bp	0-0.02	0.87-0.95	-0.85	-	intron	BIN2
chr9	36458395	36458863	13690278	13690296	All-immune	chr9:36458395-36458863	18CpGs	468bp	0.01-0.05	0.88-0.98	-0.83	-	Intergenic	RNF38
chr16	21658443	21658803	21443651	21443662	All-immune	chr16:21658443-21658803	11CpGs	360bp	0.04-0.06	0.85-0.96	-0.79	-	exon,intron	IGSF6
chr12	47700770	47701310	17676910	17676933	All-immune	chr12:47700770-47701310	23CpGs	540bp	0.02-0.1	0.84-0.94	-0.74	-	Intergenic	PCED1B-AS1
chr10	135202560	135202871	15977254	15977261	All-immune	chr10:135202560-135202871	7CpGs	311bp	0.03-0.08	0.79-0.92	-0.71	-	exon,intron	PAOX
chr6	25041762	25042379	9319873	9319888	All-immune	chr6:25041762-25042379	15CpGs	617bp	0.01-0.03	0.73-0.95	-0.7	-	Intergenic	CMAHP
chr16	29675766	29676065	21547079	21547101	All-immune	chr16:29675766-29676065	22CpGs	299bp	0-0.02	0.72-0.92	-0.7	-	exon	SPN
chr6	159457324	159457551	10381076	10381089	All-immune	chr6:159457324-159457551	13CpGs	227bp	0.03-0.09	0.79-0.96	-0.7	-	exon	TAGAP
chr12	123518803	123519053	18385385	18385399	All-immune	chr12:123518803-123519053	14CpGs	250bp	0-0.01	0.7-0.96	-0.69	-	intron	PITPNM2
chr2	43397998	43398155	2729554	2729566	All-immune	chr2:43397998-43398155	12CpGs	157bp	0.04-0.17	0.85-0.96	-0.68	-	Intergenic	ZFP36L2
chr7	149566913	149567085	11943290	11943295	All-immune	chr7:149566913-149567085	5CpGs	172bp	0.03-0.18	0.86-0.95	-0.68	-	intron	ATP6V0E2-AS1
chr3	23923197	23923543	4662199	4662217	All-immune	chr3:23923197-23923543	18CpGs	346bp	0.04-0.07	0.75-0.97	-0.68	-	intron	UBE2E1
chr5	176859253	176859357	8977032	8977039	All-immune	chr5:176859253-176859357	7CpGs	104bp	0.01-0.03	0.7-0.94	-0.67	-	exon	GRK6
chr11	2321770	2322051	16047654	16047665	All-immune	chr11:2321770-2322051	11CpGs	281bp	0.02-0.12	0.77-0.92	-0.65	-	intron	C11orf21
chr11	63974540	63974842	16565330	16565345	All-immune	chr11:63974540-63974842	15CpGs	302bp	0.01-0.03	0.66-0.94	-0.63	-	exon,intron	FERMT3
chr19	5139390	5139647	24186242	24186255	All-immune	chr19:5139390-5139647	13CpGs	257bp	0.01-0.03	0.66-0.93	-0.63	-	intron	KDM4B
chr3	196367455	196367896	6047926	6047947	All-immune	chr3:196367455-196367896	21CpGs	441bp	0-0.03	0.65-0.93	-0.62	-	intron	LRRC33
chr16	28996021	28996366	21534199	21534213	All-immune	chr16:28996021-28996366	14CpGs	345bp	0-0.02	0.63-0.89	-0.61	-	promoter-TSS	LAT
chr1	167485764	167486300	1552479	1552492	All-immune	chr1:167485764-167486300	13CpGs	536bp	0.13-0.23	0.83-0.95	-0.6	-	intron	CD247
chr7	155556481	155556661	12027954	12027963	All-immune	chr7:155556481-155556661	9CpGs	180bp	0.02-0.07	0.65-0.94	-0.58	-	exon,intron	RBM33
chr3	32155850	32156508	4718985	4719001	All-immune	chr3:32155850-32156508	16CpGs	658bp	0.02-0.04	0.62-0.96	-0.58	-	intron	GPD1L
chr11	457256	457418	15994118	15994128	All-immune	chr11:457256-457418	10CpGs	162bp	0.18-0.27	0.84-0.96	-0.57	-	intron	PTDSS2
chr20	58631060	58631221	25695511	25695523	All-immune	chr20:58631060-58631221	12CpGs	161bp	0-0.09	0.65-0.93	-0.56	-	intron,promoter-TSS	C20orf197
chr13	100004173	100004739	19176402	19176413	All-immune	chr13:100004173-100004739	11CpGs	566bp	0.11-0.25	0.81-0.96	-0.56	-	TTS	FKSG29
chr21	45773615	45773734	26121059	26121063	All-immune	chr21:45773615-45773734	4CpGs	119bp	0.01-0.03	0.58-0.94	-0.55	-	exon,intron	TRPM2
chr20	56196093	56196235	25660822	25660829	All-immune	chr20:56196093-56196235	7CpGs	142bp	0.02-0.11	0.65-0.92	-0.54	-	promoter-TSS	ZBP1
chr10	62671028	62672100	15217686	15217711	All-immune	chr10:62671028-62672100	25CpGs	1072bp	0.27-0.34	0.88-0.96	-0.54	-	exon	RHOBTB1
chr7	128580072	128580634	11739278	11739295	All-immune	chr7:128580072-128580634	17CpGs	562bp	0-0.01	0.54-0.95	-0.53	-	promoter-TSS	IRF5
chr19	10226728	10226846	24286537	24286544	All-immune	chr19:10226728-10226846	7CpGs	118bp	0.01-0.06	0.59-0.96	-0.53	-	TTS	PPAN-P2RY11
chr5	1172977	1173240	7576993	7577003	All-immune	chr5:1172977-1173240	10CpGs	263bp	0.2-0.3	0.83-0.95	-0.53	-	Intergenic	SLC6A19
chr16	89408213	89408323	22162910	22162919	All-immune	chr16:89408213-89408323	9CpGs	110bp	0.17-0.22	0.75-0.9	-0.53	-	intron	ANKRD11
chr19	2073026	2073176	24093764	24093767	All-immune	chr19:2073026-2073176	3CpGs	150bp	0.02-0.05	0.57-0.94	-0.52	-	exon	MOB3A
chr13	27295730	27295918	18645068	18645075	All-immune	chr13:27295730-27295918	7CpGs	188bp	0.01-0.14	0.65-0.86	-0.51	-	Intergenic	GPR12
chr14	105127143	105127312	20172031	20172039	All-immune	chr14:105127143-105127312	8CpGs	169bp	0.08-0.23	0.74-0.92	-0.51	-	Intergenic	MIR4710
chr19	3178410	3178821	24128453	24128479	All-immune	chr19:3178410-3178821	26CpGs	411bp	0-0.01	0.52-0.85	-0.51	-	exon,promoter-TSS	S1PR4
chr8	141609408	141609518	13297659	13297665	All-immune	chr8:141609408-141609518	6CpGs	110bp	0.01-0.02	0.53-0.95	-0.51	-	intron	AGO2
chr12	122711771	122712065	18371004	18371012	All-immune	chr12:122711771-122712065	8CpGs	294bp	0.31-0.36	0.86-0.96	-0.5	-	exon	DIABLO
chr5	125798690	125800185	8493532	8493547	All-immune	chr5:125798690-125800185	15CpGs	1495bp	0.16-0.38	0.87-0.97	-0.49	-	intron	GRAMD3
chr7	45980095	45980480	11018681	11018696	All-immune	chr7:45980095-45980480	15CpGs	385bp	0.25-0.37	0.85-0.94	-0.48	-	Intergenic	IGFBP3
chr19	10226740	10226846	24286538	24286544	All-immune	chr19:10226740-10226846	6CpGs	106bp	0.19-0.28	0.76-0.95	-0.48	-	TTS	PPAN-P2RY11
chr2	219197645	219197997	4150451	4150461	All-immune	chr2:219197645-219197997	10CpGs	352bp	0-0.01	0.48-0.96	-0.47	-	intron	PNKD
chr19	42381258	42382021	24759358	24759367	All-immune	chr19:42381258-42382021	9CpGs	763bp	0.01-0.03	0.5-0.92	-0.47	-	intron	CD79A
chr6	159457246	159457551	10381075	10381089	All-immune	chr6:159457246-159457551	14CpGs	305bp	0.3-0.37	0.84-0.95	-0.47	-	exon	TAGAP
chr11	69240780	69240893	16673296	16673303	All-immune	chr11:69240780-69240893	7CpGs	113bp	0.31-0.32	0.79-0.96	-0.47	-	Intergenic	MYEOV
chr14	61799217	61801202	19699714	19699738	All-immune	chr14:61799217-61801202	24CpGs	1985bp	0.23-0.36	0.83-0.96	-0.47	-	intron	PRKCH
chr9	137301293	137301343	14529801	14529806	All-immune	chr9:137301293-137301343	5CpGs	50bp	0-0	0.46-0.94	-0.46	-	intron	RXRA
chr9	93925467	93925748	14025278	14025284	All-immune	chr9:93925467-93925748	6CpGs	281bp	0.01-0.07	0.52-0.9	-0.45	-	Intergenic	LOC100129316
chr11	67038567	67038918	16631353	16631360	All-immune	chr11:67038567-67038918	7CpGs	351bp	0.01-0.05	0.5-0.84	-0.45	-	intron	ADRBK1
chr4	6927109	6927201	6205209	6205214	All-immune	chr4:6927109-6927201	5CpGs	92bp	0.06-0.11	0.56-0.98	-0.45	-	intron	TBC1D14
chr2	232396314	232396622	4274505	4274511	All-immune	chr2:232396314-232396622	6CpGs	308bp	0.39-0.4	0.85-0.95	-0.45	-	Intergenic	NMUR1
chr13	24825770	24826000	18617740	18617753	All-immune	chr13:24825770-24826000	13CpGs	230bp	0.3-0.32	0.77-0.96	-0.45	-	TTS,intron	SPATA13-AS1,SPATA13
chr14	105750359	105750596	20190052	20190064	All-immune	chr14:105750359-105750596	12CpGs	237bp	0.03-0.25	0.69-0.92	-0.44	-	intron	BRF1
chr3	134634509	134634904	5547178	5547193	All-immune	chr3:134634509-134634904	15CpGs	395bp	0.34-0.38	0.82-0.95	-0.44	-	intron	EPHB1
chr22	28501414	28501559	26362190	26362194	All-immune	chr22:28501414-28501559	4CpGs	145bp	0.2-0.23	0.67-0.94	-0.44	-	exon,intron	TTC28,TTC28
chr7	2738808	2739081	10610932	10610944	All-immune	chr7:2738808-2739081	12CpGs	273bp	0-0.03	0.46-0.78	-0.43	-	intron	AMZ1
chr8	55788511	55789245	12652629	12652638	All-immune	chr8:55788511-55789245	9CpGs	734bp	0.23-0.36	0.79-0.96	-0.43	-	Intergenic	XKR4
chr8	129089049	129089294	13189912	13189915	All-immune	chr8:129089049-129089294	3CpGs	245bp	0.07-0.07	0.5-0.97	-0.43	-	intron	PVT1
chr10	8373235	8373451	14746440	14746449	All-immune	chr10:8373235-8373451	9CpGs	216bp	0.18-0.35	0.77-0.95	-0.42	-	Intergenic	GATA3
chr11	67254108	67254405	16636968	16636975	All-immune	chr11:67254108-67254405	7CpGs	297bp	0.16-0.19	0.61-0.93	-0.42	-	intron	AIP
chr11	2323929	2324166	16047716	16047727	All-immune	chr11:2323929-2324166	11CpGs	237bp	0.01-0.16	0.57-0.91	-0.41	-	promoter-TSS	C11orf21
chr13	114814488	114814789	19348293	19348304	All-immune	chr13:114814488-114814789	11CpGs	301bp	0-0.03	0.44-0.88	-0.41	-	intron	RASA3
chr17	76886657	76886862	23222680	23222692	All-immune	chr17:76886657-76886862	12CpGs	205bp	0-0.01	0.42-0.95	-0.41	-	TTS,exon	LOC100653515
chr8	37732013	37732240	12507516	12507523	All-immune	chr8:37732013-37732240	7CpGs	227bp	0.01-0.02	0.43-0.97	-0.41	-	exon	RAB11FIP1
chr1	228004834	228005102	2050121	2050131	All-immune	chr1:228004834-228005102	10CpGs	268bp	0.38-0.42	0.83-0.94	-0.41	-	exon	PRSS38
chr13	53507709	53507874	18877225	18877230	All-immune	chr13:53507709-53507874	5CpGs	165bp	0.24-0.29	0.7-0.92	-0.41	-	Intergenic	PCDH8
chr13	114261825	114262178	19337914	19337930	All-immune	chr13:114261825-114262178	16CpGs	353bp	0.03-0.06	0.46-0.94	-0.4	-	intron	TFDP1
chr14	89630939	89631268	19950727	19950736	All-immune	chr14:89630939-89631268	9CpGs	329bp	0.04-0.06	0.46-0.97	-0.4	-	intron	FOXN3
chr3	15492693	15493298	4603614	4603630	All-immune	chr3:15492693-15493298	16CpGs	605bp	0.49-0.49	0.89-0.96	-0.4	-	exon	COLQ
chr11	119897856	119898003	17110407	17110413	All-immune	chr11:119897856-119898003	6CpGs	147bp	0.3-0.33	0.73-0.91	-0.4	-	Intergenic	TRIM29
chr19	14231243	14232111	24373986	24374006	All-immune	chr19:14231243-14232111	20CpGs	868bp	0.44-0.5	0.9-0.97	-0.4	-	exon	ASF1B
chr7	2760564	2760714	10611557	10611566	All-immune	chr7:2760564-2760714	9CpGs	150bp	0-0.11	0.5-0.9	-0.39	-	Intergenic	AMZ1
chr5	60922514	60922824	8037627	8037634	All-immune	chr5:60922514-60922824	7CpGs	310bp	0.01-0.02	0.4-0.9	-0.38	-	Intergenic	C5orf64
chr7	3020422	3020596	10616669	10616680	All-immune	chr7:3020422-3020596	11CpGs	174bp	0.07-0.09	0.47-0.91	-0.38	-	intron	CARD11
chr8	588952	589567	12105193	12105205	All-immune	chr8:588952-589567	12CpGs	615bp	0.46-0.5	0.88-0.96	-0.38	-	Intergenic	ERICH1
chr12	42627503	42629139	17640323	17640338	All-immune	chr12:42627503-42629139	15CpGs	1636bp	0.44-0.52	0.9-0.97	-0.38	-	exon	YAF2
chr9	134148465	134149034	14464554	14464575	All-immune	chr9:134148465-134149034	21CpGs	569bp	0.01-0.03	0.4-0.92	-0.37	-	intron	FAM78A
chr1	182925302	182926777	1675271	1675283	All-immune	chr1:182925302-182926777	12CpGs	1475bp	0.28-0.42	0.79-0.95	-0.37	-	Intergenic	SHCBP1L
chr17	4079397	4079653	22275413	22275424	All-immune	chr17:4079397-4079653	11CpGs	256bp	0.31-0.39	0.76-0.97	-0.37	-	intron	ANKFY1
chr20	57412376	57413281	25679045	25679056	All-immune	chr20:57412376-57413281	11CpGs	905bp	0.26-0.43	0.8-0.95	-0.37	-	intron	GNAS-AS1
chr21	45336589	45336966	26109065	26109081	All-immune	chr21:45336589-45336966	16CpGs	377bp	0.01-0.04	0.4-0.9	-0.36	-	intron	AGPAT3
chr17	398169	398330	22193938	22193947	All-immune	chr17:398169-398330	9CpGs	161bp	0.04-0.13	0.49-0.93	-0.36	-	Intergenic	FAM101B
chr2	11775213	11775828	2434360	2434378	All-immune	chr2:11775213-11775828	18CpGs	615bp	0.41-0.45	0.81-0.95	-0.36	-	intron	GREB1
chr5	1793815	1794340	7592974	7592988	All-immune	chr5:1793815-1794340	14CpGs	525bp	0.17-0.37	0.73-0.94	-0.36	-	Intergenic	MRPL36
chr6	2414426	2415245	9083991	9084004	All-immune	chr6:2414426-2415245	13CpGs	819bp	0.37-0.42	0.78-0.97	-0.36	-	TTS	LOC100508120
chr12	9106413	9107244	17398687	17398696	All-immune	chr12:9106413-9107244	9CpGs	831bp	0.33-0.44	0.8-0.97	-0.36	-	Intergenic	M6PR
chr3	45984585	45986499	4839338	4839354	All-immune	chr3:45984585-45986499	16CpGs	1914bp	0.46-0.54	0.89-0.97	-0.35	-	promoter-TSS	CXCR6
chr3	60621448	60622527	5012134	5012149	All-immune	chr3:60621448-60622527	15CpGs	1079bp	0.2-0.48	0.83-0.97	-0.35	-	intron	FHIT
chr12	133413238	133413408	18544687	18544696	All-immune	chr12:133413238-133413408	9CpGs	170bp	0.31-0.31	0.66-0.91	-0.35	-	Intergenic	GOLGA3
chr2	96933283	96933947	3160355	3160365	All-immune	chr2:96933283-96933947	10CpGs	664bp	0.34-0.41	0.75-0.95	-0.34	-	intron	CIAO1
chr5	133452036	133452371	8558409	8558419	All-immune	chr5:133452036-133452371	10CpGs	335bp	0.41-0.41	0.75-0.95	-0.34	-	intron	TCF7
chr6	158985919	158986382	10373970	10373988	All-immune	chr6:158985919-158986382	18CpGs	463bp	0.29-0.52	0.86-0.96	-0.34	-	intron	TMEM181
chr9	101754799	101755349	14123440	14123450	All-immune	chr9:101754799-101755349	10CpGs	550bp	0.43-0.49	0.83-0.96	-0.34	-	intron	COL15A1
chr10	63746813	63747406	15225039	15225046	All-immune	chr10:63746813-63747406	7CpGs	593bp	0.36-0.46	0.8-0.97	-0.34	-	intron	ARID5B
chr12	122712075	122712154	18371013	18371020	All-immune	chr12:122712075-122712154	7CpGs	79bp	0.45-0.52	0.86-0.97	-0.34	-	promoter-TSS	DIABLO
chr1	167486587	167487296	1552496	1552522	All-immune	chr1:167486587-167487296	26CpGs	709bp	0.27-0.44	0.77-0.94	-0.33	-	intron	CD247
chr7	155024838	155025349	12017453	12017463	All-immune	chr7:155024838-155025349	10CpGs	511bp	0.32-0.35	0.68-0.93	-0.33	-	Intergenic	INSIG1
chr8	10210347	10210483	12236617	12236621	All-immune	chr8:10210347-10210483	4CpGs	136bp	0.11-0.23	0.56-0.94	-0.33	-	intron	MSRA
chr16	88770966	88771181	22141247	22141258	All-immune	chr16:88770966-88771181	11CpGs	215bp	0.15-0.19	0.52-0.93	-0.33	-	promoter-TSS,intron	RNF166,RNF166
chrX	118780518	118781049	27688227	27688233	All-immune	chrX:118780518-118781049	6CpGs	531bp	0.47-0.5	0.83-0.97	-0.33	-	TTS	MIR766
chr9	116288656	116288778	14243442	14243447	All-immune	chr9:116288656-116288778	5CpGs	122bp	0.39-0.43	0.75-0.96	-0.32	-	intron	RGS3
chr13	114172698	114173090	19335583	19335598	All-immune	chr13:114172698-114173090	15CpGs	392bp	0.51-0.58	0.9-0.96	-0.32	-	intron	TMCO3
chr17	48267382	48268639	22866154	22866181	All-immune	chr17:48267382-48268639	27CpGs	1257bp	0.51-0.53	0.85-0.95	-0.32	-	exon,intron	COL1A1,COL1A1
chr20	36575408	36576509	25428316	25428323	All-immune	chr20:36575408-36576509	7CpGs	1101bp	0.29-0.46	0.78-0.94	-0.32	-	Intergenic	VSTM2L
chr11	76375822	76376113	16771228	16771237	All-immune	chr11:76375822-76376113	9CpGs	291bp	0.02-0.11	0.42-0.86	-0.31	-	intron	LRRC32
chr2	192918	193424	2286432	2286447	All-immune	chr2:192918-193424	15CpGs	506bp	0.38-0.44	0.75-0.94	-0.31	-	Intergenic	SH3YL1
chr3	39369132	39369958	4779290	4779296	All-immune	chr3:39369132-39369958	6CpGs	826bp	0.37-0.43	0.74-0.93	-0.31	-	Intergenic	CCR8
chr7	151724713	151725262	11978341	11978357	All-immune	chr7:151724713-151725262	16CpGs	549bp	0.57-0.61	0.92-0.97	-0.31	-	intron	GALNT11
chr10	78874461	78876233	15372696	15372707	All-immune	chr10:78874461-78876233	11CpGs	1772bp	0.47-0.52	0.83-0.96	-0.31	-	intron	KCNMA1
chr10	116097581	116098233	15721491	15721506	All-immune	chr10:116097581-116098233	15CpGs	652bp	0.48-0.48	0.79-0.96	-0.31	-	intron	AFAP1L2
chr12	112200671	112201363	18231687	18231698	All-immune	chr12:112200671-112201363	11CpGs	692bp	0.3-0.57	0.88-0.96	-0.31	-	Intergenic	ALDH2
chr15	76496739	76498320	20801087	20801124	All-immune	chr15:76496739-76498320	37CpGs	1581bp	0.57-0.6	0.91-0.96	-0.31	-	exon	C15orf27
chr16	89382146	89382201	22162272	22162276	All-immune	chr16:89382146-89382201	4CpGs	55bp	0.26-0.34	0.65-0.93	-0.31	-	intron	ANKRD11
chr17	79422247	79422531	23287876	23287893	All-immune	chr17:79422247-79422531	17CpGs	284bp	0.54-0.55	0.86-0.96	-0.31	-	intron	BAHCC1
chr19	51874728	51874997	24946707	24946715	All-immune	chr19:51874728-51874997	8CpGs	269bp	0.36-0.39	0.7-0.92	-0.31	-	TTS	NKG7
chr20	50399410	50400970	25595905	25595938	All-immune	chr20:50399410-50400970	33CpGs	1560bp	0.48-0.54	0.85-0.95	-0.31	-	TTS	SALL4
chr6	170418225	170418327	10517421	10517425	All-immune	chr6:170418225-170418327	4CpGs	102bp	0.22-0.43	0.73-0.92	-0.3	-	Intergenic	LOC154449
chr17	67577700	67578025	23076352	23076364	All-immune	chr17:67577700-67578025	12CpGs	325bp	0.01-0.02	0.32-0.82	-0.3	-	Intergenic	MAP2K6
chr10	13330436	13330842	14800420	14800435	All-immune	chr10:13330436-13330842	15CpGs	406bp	0.45-0.59	0.89-0.97	-0.3	-	intron	PHYH
chr21	17105934	17106210	25828725	25828737	All-immune	chr21:17105934-17106210	12CpGs	276bp	0.41-0.5	0.8-0.98	-0.3	-	intron	USP25
chr8	119122134	119122695	13105839	13105856	All-immune	chr8:119122134-119122695	17CpGs	561bp	0.34-0.47	0.01-0.04	0.3	+	exon	EXT1
chr4	81103799	81103969	6746967	6746974	All-immune	chr4:81103799-81103969	7CpGs	170bp	0.91-0.93	0.08-0.61	0.3	+	Intergenic	PRDM8
chr17	7253248	7253469	22330037	22330051	All-immune	chr17:7253248-7253469	14CpGs	221bp	0.58-0.86	0.02-0.15	0.43	+	intron	ACAP1
chr7	29233468	29233534	10865503	10865510	All-immune	chr7:29233468-29233534	7CpGs	66bp	0.81-0.88	0.03-0.37	0.44	+	promoter-TSS	CHN2
chr10	33626214	33626575	15002706	15002713	All-immune	chr10:33626214-33626575	7CpGs	361bp	0.69-0.78	0.02-0.16	0.53	+	Intergenic	NRP1
chr3	171758893	171759832	5812286	5812301	All-immune	chr3:171758893-171759832	15CpGs	939bp	0.88-0.89	0.01-0.17	0.71	+	intron	FNDC3B

## Sheet: Supplementary Data 8
Supplementary Data 8a. Liver transplant serial cfDNA sample concentrations and predicted cell-type haploid Geq from UXM deconvolution analysis at top 100 cell-type specific blocks for target cell types.
Sample	Timepoint	ng/mL	Haploid Geq	Breast-Basal-Epi	Breast-Luminal-Epi	Biliary-Small-Ductal	Biliary-Large-Ductal	Cardiomyocyte	Endothelial	Gastric-epi	Hepatocyte	Intestine-Colon-epi	Keratinocyte	Kidney-Epi	Lung-Epi	Lymphoid	Myeloid	Neuron	Pancreas-Acinar	Pancreas-Islet	Prostate-Epi	Skeletal-Muscle	Stellate
LTR101	POD0-PRE	315	95445	0	0	0	0	2101.22	0	0	414.231	3067.51	0	0	0	7954.39	78082.9	0	37.6053	142.404	0	0	3644.76
LTR101	POD0-POST	2700	818100	0	0	0	0	0	53379.4	13303.9	270153	0	0	1164.16	0	14433.7	315624	2090.25	18478.4	0	0	0	129473
LTR102	POD0-POST	2132.5	646148	0	0	0	0	11867.1	22254	18131.5	326844	17295.4	0	27673.9	0	8503.3	98418.6	23274.9	0	4590.88	0	0	87293.9
LTR103	POD0-PRE	497.5	150742	0	0	0	0	0	935.659	0	736.226	3851.92	0	0	0	0	140005	2136.17	659.348	0	2276.06	142.452	0
LTR103	POD0-POST	2300	696900	0	0	0	19469.3	42540.9	26118.4	0	349282	0	0	0	0	6310.43	88005.9	0	0	17782.8	0	0	147391
LTR104	POD0-PRE	355	107565	0	0	0	1508.71	0	2518.74	3124.76	1567.65	0	656.577	692.073	0	3125.19	94371.3	0	0	0	0	0	0
LTR104	POD0-POST	2417.5	732502	0	3162.21	0	0	14456.7	22885.6	2296.4	476651	0	0	0	0	1896.45	115311	0	0	0	0	0	95843.6
LTR105	POD0-PRE	902.5	273458	0	23709.9	0	0	1050.9	0	0	22131.5	0	0	0	0	0	201562	0	0	0	12992.5	1098.75	10912
LTR105	POD0-POST	2242.5	679478	0	3580.85	0	0	0	13242.3	0	115775	0	0	0	0	14780.7	405560	0	585.71	0	6671.79	0	119281
LTR106	POD0-PRE	290	87870	0	0	918.066	0	1179.83	798.387	596.813	6037.02	0	2872.47	0	0	0	72136.5	0	0	0	0	3330.89	0
LTR106	POD0-POST	9107.5	2.75957e+06	0	55384.6	0	161131	11678.5	120891	87017.6	1.28662e+06	0	0	968.61	0	0	884106	20901	0	40173.9	0	0	90701.6
LTR107	POD0-PRE	820	248460	0	83.9795	917.811	0	0	0	2948.72	222.372	2001.84	0	0	4480.73	4916.28	229841	0	0	0	0	3047.11	0
LTR107	POD0-POST	2520	763560	0	1594.31	0	0	0	11503	5196.79	421713	0	0	714.692	19399.8	1422.51	188101	10054.6	0	0	0	3625.38	100234
LTR108	POD0-PRE	78.75	23861.2	0	176.597	341.956	0	0	0	0	0	0	199.743	190.198	0	1409.67	20699	0	0	0	0	125.033	719.011
LTR108	POD0-POST	6605	2001315	0	0	0	9590.3	29145.2	7406.87	0	1.46833e+06	76926.5	0	0	0	51453.8	290473	0	0	41383.2	0	0	26603.5
LTR109	POD0-PRE	305	92415	0	2356.4	0	0	0	0	644.687	0	0	0	0	1028.21	226.14	87298.3	0	429.73	431.67	0	0	0
LTR109	POD0-POST	3775	1143825	0	8192.07	0	0	0	26362.9	376.318	427479	0	0	0	7012.79	0	546660	0	0	0	0	11366.2	116373
LTR109	POD7	472.5	143167	0	1377.27	0	0	0	0	0	617.052	830.658	0	0	0	0	138752	0	0	0	0	1590.16	0
LTR109	POD30	126.5	38329.5	0	0	0	227.639	0	0	0	0	554.206	255.619	0	0	1475.84	35816.2	0	0	0	0	0	0
LTR110	POD0-PRE	115.75	35072.2	0	0	0	0	183.077	2097.88	0	30.7233	215.098	0	178.413	0	1277.51	30416.3	0	0	0	0	43.209	629.968
LTR110	POD0-POST	1005	304515	3507.71	1614.84	0	443.069	2636.8	33254.6	2676.08	143308	0	0	0	1052.4	0	48865.5	4506.52	0	0	0	0	62649.4
LTR110	POD30	320	96960	0	0	0	0	0	0	90.6576	0	0	1465.94	568.767	0	0	94393.6	0	441.071	0	0	0	0
LTR111	POD0-PRE	186.25	56433.8	0	0	0	0	438.434	3698.84	619.417	0	24.2101	500.059	0	0	2046.46	44202	585.274	0	0	797.183	3169.71	352.259
LTR111	POD0-POST	2012.5	609788	0	2726.97	6294.23	0	3669.09	34818.3	2481.84	190838	1245.19	0	0	0	90.8583	327142	0	0	0	0	0	40480.7
LTR111	POD7	395	119685	0	0	0	0	0	0	0	0	0	0	0	0	0	119685	0	0	0	0	0	0
LTR111	POD30	209.75	63554.2	0	43.2169	0	3098.46	0	0	0	0	0	0	570.145	64.8889	515.489	59262.1	0	0	0	0	0	0
LTR112	POD0-PRE	110	33330	0	0	0	0	0	0	0	0	0	0	0	0	1242.24	32087.8	0	0	0	0	0	0
LTR112	POD0-POST	2850	863550	0	5373.87	0	0	0	57763.7	9546.55	7267.64	1050.08	0	0	0	0	782547	0	0	0	0	0	0
LTR112	POD7	1167.5	353752	2354.58	2345.73	0	0	0	0	0	2714.34	903.484	0	1208.77	0	17284	317145	0	1451.09	0	6180.06	2166.03	0
LTR112	POD30	1807.5	547672	0	0	0	0	0	0	0	3963.51	0	0	0	0	0	541426	0	0	0	0	0	2283.79
LTR113	POD0-PRE	160	48480	277.5	0	0	0	0	2038.24	558.247	0	0	0	0	0	4496.08	39529.2	833.953	259.95	0	0	283.22	203.664
LTR113	POD0-POST	5173.33	1567520	0	0	0	0	0	18648.8	19895	1.0466e+06	0	0	6094.52	0	0	431176	32566.8	0	0	0	0	12535.5
LTR113	POD7	1032.5	312848	0	0	0	0	0	0	0	0	0	710.79	108.245	0	8471.28	299136	0	1836.73	0	1018.94	0	1565.49
LTR113	POD30	1636.67	495910	0	0	0	0	0	0	0	0	1141.58	0	1967.27	3313.67	8912	480575	0	0	0	0	0	0
LTR114	POD0-PRE	345	104535	0	0	90.9454	0	8.3628	257.888	0	0	0	183.982	988.274	0	149.276	99643.5	0	0	22.6841	0	1132.85	2057.14
LTR114	POD0-POST	1535	465105	721.843	0	0	0	141.857	43891.5	9396.98	112700	0	0	0	0	2322.73	263195	1930.65	0	0	0	0	30804.8
LTR114	POD7	585	177255	0	0	0	0	0	0	0	0	0	0	0	0	0	177255	0	0	0	0	0	0
LTR114	POD30	545	165135	0	0	0	0	0	0	1020.2	0	0	0	0	0	0	162476	0	1639.3	0	0	0	0
LTR115	POD0-PRE	71.5	21664.5	0	0	0	0	812.657	5919.13	0	725.587	1088.49	0	0	0	4367.93	8332.15	148.683	0	0	0	269.853	0
LTR115	POD0-POST	4525	1371075	0	0	0	3823.93	9428.88	0	0	727428	7950.86	0	0	19251.3	33042.9	412404	0	0	219.372	2461.08	0	155066
LTR115	FC-POD30	2650	802950	0	0	0	0	0	0	0	648108	0	0	0	0	0	67956.9	0	28848.4	4956.61	0	0	53081.4
LTR116	POD0-PRE	475	143925	0	0	0	0	507.048	0	0	0	0	783.959	652.7	0	0	141735	0	0	0	246.687	0	0
LTR116	POD0-POST	3950	1196850	0	0	0	0	18870.7	75237.6	0	910084	0	0	0	0	0	111461	1408.69	0	0	0	0	79789.2
LTR116	POD7	186.5	56509.5	0	0	0	0	0	174.614	0	0	0	0	187.046	64.4208	0	55463.3	0	0	0	620.079	0	0
LTR116	POD30	447.5	135592	0	0	0	0	0	0	0	0	0	0	0	0	0	135592	0	0	0	0	0	0
LTR117	POD0-PRE	223.5	67720.5	0	0	0	0	0	0	1241.05	0	0	50.8581	863.369	338.128	645.512	64463.4	0	0	0	0	118.172	0
LTR117	POD0-POST	4025	1219575	0	0	0	0	3757.51	0	0	1.10356e+06	0	0	0	0	2970.88	78485.7	0	0	0	0	0	30804
LTR117	POD7	210	63630	0	128.914	0	0.82719	0	0	0	0	67.1296	0	549.445	0	0	62300.3	0	583.36	0	0	0	0
LTR117	POD30	191.75	58100.2	0	0	0	0	0	0	0	0	0	0	0	0	1003.57	57096.7	0	0	0	0	0	0
LTR118	POD0-PRE	170.5	51661.5	0	0	245.909	544.254	523.228	2831.83	0	381.21	0	88.3928	735.04	0	0	45826.3	235.783	0	0	213.879	35.8014	0
LTR118	POD0-POST	210	63630	0	0	2275.22	0	546.136	2686.65	2895.16	580.306	0	601.558	756.115	73.0472	1994.67	41720.1	1790.48	1156.98	0	0	3355.4	3198.04
LTR118	POD7	1550	469650	0	0	0	0	0	0	0	0	542.446	0	0	882.472	0	464112	0	0	0	0	0	4112.73
LTR118	POD30	465	140895	63.121	0	0	0	0	7316.96	0	0	4652.78	1103.35	1717.51	0	0	124598	0	0	0	1240.86	0	202.466
LTR119	POD0-PRE	757.5	229522	0	0	0	0	0	0	0	0	0	486.358	0	0	12180.3	215959	0	0	0	344.054	0	553.379
LTR119	POD0-POST	2950	893850	0	0	0	0	0	0	0	15002.4	0	0	1781.44	0	33312	803429	0	0	0	0	0	40325.1
LTR119	POD7	402.5	121958	413.192	0	0	0	0	0	0	0	0	0	0	0	6421.79	113149	0	0	0	0	542.711	1430.81
LTR119	POD30	53	16059	0	0	0	0	107.322	0	0	0	0	1.83073	0	0	0	15834.4	0	0	0	25.4375	89.9946	0
LTR120	POD0-PRE	315	95445	0	0	0	652.462	0	0	597.486	0	0	0	643.872	0	1853.26	88717.5	0	113.198	0	0	0	2867.17
LTR120	POD0-POST	1010	306030	4286.26	0	0	0	0	9008.61	0	180713	0	0	0	4388.16	4700.01	46840.3	8290.35	0	0	7827.33	0	39976.1
LTR120	POD7	106.75	32345.3	0	0	0	0	0	0	0	0	99.7528	0	249.479	0	239.355	31495	0	82.3834	145.715	0	0	33.5744
LTR120	POD30	380	115140	0	5066.97	0	0	924.574	0	0	0	0	0	0	0	0	107257	0	0	0	1891.06	0	0
LTR121	POD0-PRE	477.5	144683	158.861	0	0	0	0	0	0	0	84.9286	0	0	0	2425.6	142013	0	0	0	0	0	0
LTR121	POD0-POST	1600	484800	0	4649.72	0	8025.38	466.862	5017.68	0	256785	203.131	0	3494.92	0	5867.53	115070	14438.8	0	0	140.107	0	70641.7
LTR121	POD7	490	148470	469.908	0	0	0	0	0	0	0	0	0	0	1082.35	1494.8	143953	0	0	0	0	1469.85	0
LTR121	POD30	212.25	64311.8	137.82	1056.19	0	0	0	0	0	0	693.409	0	0	0	3431.93	58992.4	0	0	0	0	0	0
LTR122	POD0-PRE	1300	393900	0	0	0	0	171.346	0	0	0	976.872	0	0	0	7538.85	385213	0	0	0	0	0	0
LTR122	POD0-POST	3950	1196850	0	0	0	0	0	0	1454.17	975114	0	0	0	0	0	93669.1	0	0	0	0	0	126612
LTR122	POD7	72	21816	0	0	143.767	0	340.57	0	400.433	0	0	288.757	780.009	0	535.299	18707.3	0	0	0	0	0	619.88
LTR122	FC-POD30	592.5	179528	0	0	0	0	0	0	0	35640.2	0	0	0	0	0	140546	0	0	1753.45	0	1588.1	0
LTR123	POD0-PRE	212.25	64311.8	0	0	0	0	0	3181.95	0	0	0	0	567.744	0	254.417	56145.8	0	55.1795	0	656.752	0	3449.94
LTR123	POD0-POST	226	68478	0	0	0	0	243.234	17951.8	0	5641.7	391.146	0	0	0	4238.45	29597.4	0	150.309	0	0	0	10264
LTR123	POD7	204.5	61963.5	594.912	0	0	0	313.287	5573.25	1245.34	0	202.435	0	0	0	825.292	50786.2	0	1056.85	0	1284.81	0	81.1722
LTR123	POD15	56.25	17043.8	0	66.3854	39.1665	115.574	0	0	39.5756	0	143.662	0	147.872	31.2412	0	16460.3	0	0	0	0	0	0
LTR123	POD30	255	77265	0	0	0	0	0	0	178.714	0	63.6664	0	770.873	0	158.471	76093.2	0	0	0	0	0	0
LTR124	POD0-PRE	109.25	33102.8	0	0	51.6072	0	0	0	2883.48	0	0	0	0	0	0	27690.4	0	2477.28	0	0	0	0
LTR124	POD0-POST	3150	954450	0	0	0	0	0	28294.7	0	732924	25426.5	0	7292.95	0	8706.49	0	0	3845.48	332.149	0	0	147628
LTR124	FC-POD7	220.5	66811.5	0	0	0	3389.35	0	897.412	0	25842.3	0	0	1340.97	0	0	27219.6	0	0	52.8479	0	0	8068.96
LTR124	POD30	637.5	193162	0	0	5040.58	0	0	0	5808.01	4919.46	0	0	0	0	0	175368	0	880.821	0	0	0	1146.03
LTR125	POD0-PRE	56.5	17119.5	0	0	0	0	0	202.644	0	0	26.5181	90.5964	39.8884	0	881.312	15735	0	0	0	143.564	0	0
LTR125	POD0-POST	222	67266	0	0	0	272.293	497.97	11990.7	1202.38	10006.8	0	0	0	0	1723.02	13656.3	361.218	736.159	806.923	0	0	26012.2
LTR125	POD7	88.64	26857.9	0	0	0	0	0	0	0	3578.82	0	0	388.554	0	0	22853.5	0	0	0	0	0	37.0908
LTR125	POD30	115	34845	0	0	0	234.124	0	0	0	0	0	0	264.543	0	100.493	34125.5	0	0	0	0	120.32	0
LTR126	POD0-PRE	88	26664	0	306.423	0	0	2.98637	891.191	0	857.061	335.086	0	251.655	0	8543.33	15066.7	0	163.024	0	34.6099	212.005	0
LTR126	POD0-POST	588	178164	419.576	0	84.8061	1142.39	5507.05	5024.76	0	19287.7	0	973.31	0	0	39875.1	94702	0	0	0	893.671	0	10253.9
LTR126	POD7	175.5	53176.5	0	477.046	0	0	0	2205.07	0	5754.49	376.915	393.825	45.8381	1441.88	0	41060.6	540.38	0	0	157.083	176.121	547.186
LTR126	POD30	44.4	13453.2	23.3009	0	0	0	0	0	0	0	239.373	0	41.4493	94.3338	0	12761.5	0	0	0	41.261	251.938	0
LTR127	POD0-PRE	97.6	29572.8	43.679	0	0	0	206.329	660.923	572.766	398.996	0	11.3855	0	0	2549.97	23195	153.572	0	0	0	889.136	890.999
LTR127	POD0-POST	560	169680	0	0	5285.19	4067.23	0	17153.5	0	2606.12	4307.84	673.799	0	1503.7	7900.13	114755	3705.3	0	0	62.1029	7659.86	0
LTR127	POD7	247.75	75068.2	0	0	0	0	0	0	0	0	0	0	0	0	1324.43	73743.8	0	0	0	0	0	0
LTR127	POD30	149.25	45222.8	0	0	0	904.998	585.68	1661.39	0	2427.33	0	0	0	138.291	313.891	37042.1	0	408	0	55.1718	0	1685.86
LTR128	POD0-PRE	81.6	24724.8	0	376.485	0	0	0	0	15.0327	0	0	0	0	370.551	777.719	22624.4	0	0	302.335	258.325	0	0
LTR128	POD0-POST	736	223008	0	0	0	0	1596.74	46851.1	3810.76	35444.7	0	0	0	0	8550.13	48176.6	2268.88	3217.56	4283.76	0	0	68807.8
LTR128	POD7	95.5	28936.5	0	0	0	0	382.106	1372.08	133.455	757.673	176.05	155.997	0	0	448.4	24321.2	0	143.728	0	341.132	0	704.748
LTR128	POD30	257.5	78022.5	0	181.09	0	339.086	320.204	0	0	0	240.153	0	901.862	0	0	75190	0	99.2446	0	9.67479	0	741.136
LTR125_plasma	POD0-POST	148	44844	0	0	117.626	0	1355.37	7391.95	1152.58	7037.77	0	0	0	0	875.983	7953.31	1139.93	0	285.701	0	0	17533.8
LTR125_plasma	POD7	37.12	11247.4	0	0	0	0	40.3555	332.809	158.824	7382.53	0	10.0664	0	139.647	341.02	2517.44	6.80465	0	0	0	317.862	0
LTR126_plasma	POD0-POST	269.6	81688.8	552.298	1625.44	0	436.953	666.989	3705.16	1320.01	10725.9	0	0	0	0	9045.89	45565.8	46.5626	0	91.4098	230.689	0	7675.56
LTR126_plasma	POD7	56.16	17016.5	136.864	0	0	0	24.0273	1336.95	353.313	5186.11	313.069	0.91889	158.1	72.303	733.649	7951	102.507	204.385	8.79752	18.4118	416.07	0
LTR128_plasma	POD0-POST	197.6	59872.8	0	0	170.158	0	519.816	2294.39	571.246	2620.45	100.227	0	0	259.908	2931.37	41464.5	0	470.66	201.053	0	0	8269.09
LTR128_plasma	POD7	63.6	19270.8	0	0	0	0	34.6874	315.251	86.7186	200.725	200.359	0	0	0	333.057	17705.4	0	103.002	61.9556	0	152.355	77.353
Supplementary Data 8b. Liver transplant phenotype-matched cfDNA sample concentrations and predicted cell-type haploid Geq from UXM deconvolution analysis at top 100 cell-type specific blocks for target cell types.
Sample	Timepoint	ng/mL	Haploid Geq	Breast-Basal-Epi	Breast-Luminal-Epi	Biliary-Small-Ductal	Biliary-Large-Ductal	Cardiomyocyte	Endothelial	Gastric-epi	Hepatocyte	Intestine-Colon-epi	Keratinocyte	Kidney-Epi	Lung-Epi	Lymphoid	Myeloid	Neuron	Pancreas-Acinar	Pancreas-Islet	Prostate-Epi	Skeletal-Muscle	Stellate
LTR115	FC-POD30	2650	802950	0	0	0	0	0	0	0	648108	0	0	0	0	0	67956.9	0	28848.4	4956.61	0	0	53081.4
LTR122	FC-POD30	592.5	179528	0	0	0	0	0	0	0	35640.2	0	0	0	0	0	140546	0	0	1753.45	0	1588.1	0
LTR123	FC-POD124	412.5	124988	0	0	30.9969	0	759.549	1654.58	0	1166.01	543.446	31.2469	0	0	0	120660	0	0	0	0	0	141.861
LTR124	FC-POD7	220.5	66811.5	0	0	0	3389.35	0	897.412	0	25842.3	0	0	1340.97	0	0	27219.6	0	0	52.8479	0	0	8068.96
LTR125	FC-POD9	312	94536	0	0	0	0	0	0	2363.31	18834.6	0	0	769.901	546.513	4741.83	66201.5	0	0	0	0	0	1078.37
LTR125	FC-POD15	325.6	98656.8	0	1453.21	0	0	0	0	0	12683.9	0	0	0	510.154	4052.23	79150.7	0	0	0	0	0	806.618
LTR126	FC-POD43	347.2	105202	135.079	0	20.6195	2877.68	1247.48	3669.96	1984.84	0	0	778.492	2203.76	0	5315.42	86303.6	0	234.915	0	0	0	429.854
LTR127	FC-POD2	208	63024	54.2006	0	0	0	599.169	3568.54	289.28	15641.2	251.97	138.653	0	380.602	832.043	38385	0	243.588	0	419.929	473.499	1746.4
LTR128	FC-POD1	460.8	139622	0	0	1013.52	1953.6	14.1019	4575.98	0	98628.4	301.445	0	0	0	1432.53	19179.5	0	5457.84	1729.08	0	0	5336.23
LTR129	FC-POD12	396	119988	0	2031.64	266.853	0	0	0	0	0	673.493	166.903	2357.64	191.141	4170.3	106976	0	0	0	622.258	2481.23	50.7549
LTR130	FC-POD17	238	72114	0	0	0	0	0	941.592	0	5718.71	0	839.695	886.065	146.175	285.644	62590.6	0	0	0	442.492	262.928	0
LTR131	FC-POD8	31200	9453600	0	49404.5	0	0	103489	37899.5	0	7.93743e+06	124485	0	146389	167726	104462	782304	0	0	0	0	0	0
LTR132	FC-POD39	3226.67	977680	0	0	0	0	0	21905.9	0	659708	4446.49	10932.4	0	0	18328.6	261012	0	0	1346.27	0	0	0
LTR133	FC-POD13	424	128472	0	308.076	0	0	388.114	0	0	18759.5	0	899.561	454.277	0	0	105553	0	305.635	0	0	1706.62	97.1248
LTR133	FC-POD125	177.2	53691.6	0	0	0	470.768	0	2866.16	295.787	5692.92	63.893	0	944.865	0	0	42777.6	0	297.29	0	264.377	17.933	0
LTR134	FC-POD70	330.4	100111	0	0	0	348.287	1050.07	2053.48	0	32214.2	63.2703	451.902	0	0	3647.65	47028.8	0	100.011	640.411	213.838	0	12299.3
LTR135	FC-POD7	1790	542370	0	44.4743	0	0	4427.91	2253	5618.95	105507	7704.37	0	0	8383.41	0	400328	3524.86	0	0	0	4578.15	0
LTR136	FC-POD7	126.8	38420.4	0	1032.59	0	0	0	392.003	0	4710.42	348.435	0	0	0	904.685	30553.3	0	169.588	0	0	309.361	0
LTR137	FC-POD18	236	71508	0	548.752	75.2264	0	0	0	0	148.236	508.922	0	0	0	5673.66	64553.1	0	0	0	0	0	0
LTR137	FC-POD42	270	81810	0	535.528	0	0	0	0	749.298	1739.69	0	0	0	0	1404.27	75316	0	1392.08	0	0	5.56308	667.57
LTR138	FC-POD7	552	167256	0	1654.16	0	0	0	1934.82	0	11039.7	0	0	0	0	2092.04	147524	0	0	0	0	1497.11	1514.67
LTR139	FC-POD2	6620	2005860	0	55636.5	0	0	0	0	0	495026	0	0	0	38915.7	404698	975414	0	13411.2	22758.5	0	0	0
LTR139	FC-POD21	155.2	47025.6	0	0	87.9379	0	0	0	0	121.843	834.328	0	373.148	25.676	1839.45	43097.8	0	0	0	0	503.879	141.547
LTR139	FC-POD29	332	100596	0	0	618.364	364.158	0	0	0	0	0	0	148.781	738.676	493.826	97566	666.046	0	0	0	0	0
LTR139	FC-POD44	574	173922	0	0	238.621	0	0	0	0	0	0	0	891.002	0	0	172510	0	282.101	0	0	0	0
LTR140	FC-POD4	7780	2357340	0	0	0	14540.1	0	0	0	1.75599e+06	4483.66	0	0	0	0	510161	17559.8	10504.3	6030.08	0	31329	6739.64
LTR141	FC-POD5	1144	346632	0	11662.1	0	0	0	11568.8	886.685	22542.5	0	0	0	7508.4	5190.47	283669	0	0	0	0	3603.24	0
LTR142	FC-POD91	160.4	48601.2	0	0	0	0	433.474	2766.38	0	610.868	0	311.485	0	124.419	1863.27	41902	245.047	0	0	12.2475	0	332.043
LTR143	FC-POD29	262	79386	0	601.508	0	0	0	0	694.945	12934.4	62.2386	0	270.071	0	3353.5	61134.6	0	0	0	0	334.691	0
LTR144	FC-POD15	520	157560	0	0	1023.82	2167.08	0	15500.3	1859.84	19242	0	0	969.939	0	4152.81	108669	0	0	0	0	3234.08	741.162
LTR125_plasma	FC-POD15	162.8	49328.4	0	1111.96	0	359.999	401.78	2175.73	302.482	12196.8	0	0	221.435	0	1344.49	30436.2	0	350.33	0	96.9303	16.8703	313.433
LTR126_plasma	FC-POD43	231.47	70135.4	0	0	0	29.9478	731.863	6026.81	482.672	0	1080.93	312.103	0	740.56	2183.67	56673.3	0	850.813	0	0	977.688	45.0971
LTR128_plasma	FC-POD1	230.4	69811.2	69.8112	614.059	0	974.983	830.683	1065.88	0	36148.9	2116.05	0	0	712.004	284.62	23595.8	0	0	766.736	0	0	2631.6

## Sheet: Supplementary Data 9
Supplementary Data 9a. Liver transplant serial cfDNA samples extended immune cell-type proportions from UXM deconvolution analysis.
Sample	Timepoint	ng/mL	Sex (F/M)	Allograft Complications (post 1-year)	Etiology of injury / Complication (Cx)	BcellMemory	BcellNaive	CD4Mature	CD8Mature	NK	MonoMacro	Neutrophil
LTR101	POD0-PRE	315	M	Y	ACR (POD130)	0.01763	0.0220104	0.0189338	0.0131643	0.0116014	0.441715	0.376378
LTR101	POD0-POST	2700	M	Y	ACR (POD130)	0.00189346	0.00159091	0.00761226	0.00398984	0.00255653	0.184928	0.200873
LTR102	POD0-POST	2132.5	M	N		0.00594368	0.00688222	0.00025721	3.01855e-05	4.67031e-05	0.0623377	0.0899783
LTR103	POD0-PRE	497.5	M	N		0	0	0	0	0	0.48081	0.447957
LTR103	POD0-POST	2300	M	N		0.00072773	0.00130491	0.00502011	0.00116871	0.000833546	0.0704517	0.0558303
LTR104	POD0-PRE	355	M	N		0.00186458	0.000137285	0.00103548	0.0130083	0.0130083	0.4203	0.457042
LTR104	POD0-POST	2417.5	M	N		0.000734054	0.00141662	0	1.46e-05	0.000423723	0.102969	0.0544524
LTR105	POD0-PRE	902.5	M	N		0	0	0	0	0	0.33059	0.406497
LTR105	POD0-POST	2242.5	M	N		0.00533225	0.00585916	0.00486082	0.00102523	0.00467553	0.288626	0.308244
LTR106	POD0-PRE	290	F	N		0	0	0	0	0	0.820946	0
LTR106	POD0-POST	9107.5	F	N		0	0	0	0	0	0.199843	0.120535
LTR107	POD0-PRE	820	M	N		0.00019464	0	0.00402054	0	0.0155718	0.515068	0.409996
LTR107	POD0-POST	2520	M	N		0.000295478	8.28264e-05	0	0.000919098	0.000565598	0.167539	0.0788094
LTR108	POD0-PRE	78.75	M	N		0	0	0	0.059078	0	0.508475	0.359
LTR108	POD0-POST	6605	M	N		0.0069374	0.00943309	0.00554119	0.00215946	0.00163887	0.100898	0.0442431
LTR109	POD0-PRE	305	F	Y	ACR (POD224)	0.000464202	0.000337331	0.000960689	0.000472694	0.000212083	0.44539	0.499243
LTR109	POD0-POST	3775	F	Y	ACR (POD224)	0	0	0	0	0	0.245002	0.232921
LTR109	POD7	472.5	F	Y	ACR (POD224)	0	0	0	0	0	0.464917	0.504244
LTR109	POD30	126.5	F	Y	ACR (POD224)	0.00386226	0.00215539	0.00292268	0.0213093	0.00825433	0.423433	0.510996
LTR110	POD0-PRE	115.75	M	N		0.00564303	0.0045785	0.00375922	0.0113996	0.0110447	0.396781	0.470466
LTR110	POD0-POST	1005	M	N		0	0	0	0	0	0.0889903	0.0714797
LTR110	POD30	320	M	N		0	0	0	0	0	0.414079	0.559452
LTR111	POD0-PRE	186.25	M	Y	ACR (POD135)	0.00911553	0.0196981	0.00491216	0.002135	0.000402222	0.380246	0.403009
LTR111	POD0-POST	2012.5	M	Y	ACR (POD135)	4.53915e-05	2.56199e-05	1.24822e-05	4.74522e-05	1.80541e-05	0.278167	0.258319
LTR111	POD7	395	M	Y	ACR (POD135)	0	0	0	0	0	0.451816	0.548184
LTR111	POD30	209.75	M	Y	ACR (POD135)	0.000990181	0.000603529	0.00191461	0.00317421	0.00142848	0.41404	0.518425
LTR112	POD0-PRE	110	M	Y	ACR (POD176)	0.01014	0.0105927	0.0110886	0.00302418	0.00242549	0.440857	0.521872
LTR112	POD0-POST	2850	M	Y	ACR (POD176)	0	0	0	0	0	0.438536	0.467662
LTR112	POD7	1167.5	M	Y	ACR (POD176)	0.00564189	0.00635907	0.00706918	0.0135554	0.0162335	0.37945	0.517066
LTR112	POD30	1807.5	M	Y	ACR (POD176)	0	0	0	0	0	0.49278	0.495814
LTR113	POD0-PRE	160	M	N		0.0158502	0.0163373	0.0311474	0.0159651	0.013441	0.496786	0.318585
LTR113	POD0-POST	5173.33	M	N		0	0	0	0	0	0.132624	0.142445
LTR113	POD7	1032.5	M	N		0.00498912	0.00515689	0.00446294	0.00844967	0.00401939	0.449204	0.506969
LTR113	POD30	1636.67	M	N		0.00203699	0.00188238	0.00204369	0.00879655	0.0032114	0.44043	0.528648
LTR114	POD0-PRE	345	F	N		0.000272096	0.000232028	0.000152215	0.000420085	0.000351577	0.457883	0.495324
LTR114	POD0-POST	1535	F	N		0.000965677	0.00176456	0.000334225	0.00101615	0.000913388	0.247326	0.318558
LTR114	POD7	585	F	N		0	0	0	0	0	0.454549	0.545451
LTR114	POD30	545	F	N		0	0	0	0	0	0.456975	0.52692
LTR115	POD0-PRE	71.5	F	Y	ACR (POD30)	0.0265113	0.0394441	0.0505177	0.044848	0.0402959	0.218314	0.166285
LTR115	POD0-POST	4525	F	Y	ACR (POD30)	0.00391343	0.00369951	0.00680643	0.00623687	0.00344375	0.182645	0.118144
LTR115	FC-POD30	2650	F	Y	ACR (POD30)	0	0	0	0	0	0.0619553	0.0226787
LTR116	POD0-PRE	475	F	N		0	0	0	0	0	0.45885	0.525932
LTR116	POD0-POST	3950	F	N		0	0	0	0	0	0.0673016	0.0258274
LTR116	POD7	186.5	F	N		0	0	0	0	0	0.45409	0.527397
LTR116	POD30	447.5	F	N		0	0	0	0	0	0.457756	0.542244
LTR117	POD0-PRE	223.5	M	N		0.00140007	0.00113186	0.00272573	0.00167886	0.00259547	0.457778	0.494126
LTR117	POD0-POST	4025	M	N		0.000806875	0.000419563	0.000248654	0.000184522	0.000776386	0.0298877	0.0344673
LTR117	POD7	210	M	N		0	0	0	0	0	0.436083	0.54302
LTR117	POD30	191.75	M	N		0.00042842	0.000404664	0.00125808	0.0132369	0.00194493	0.398606	0.584121
LTR118	POD0-PRE	170.5	M	N		0	0	0	0	0	0.433208	0.453841
LTR118	POD0-POST	210	M	N		0.00957737	0.0101261	0.00278123	0.00118611	0.00767721	0.390367	0.2653
LTR118	POD7	1550	M	N		0	0	0	0	0	0.440105	0.548104
LTR118	POD30	465	M	N		0	0	0	0	0	0.410315	0.474018
LTR119	POD0-PRE	757.5	M	N		0.00523938	0.00701971	0.0135358	0.0180063	0.00926676	0.442276	0.498628
LTR119	POD0-POST	2950	M	N		0.00536355	0.00632197	0.00472821	0.00638856	0.0144657	0.423602	0.475239
LTR119	POD7	402.5	M	N		0.0076112	0.00804236	0.0173331	0.0107969	0.00887251	0.440299	0.487475
LTR119	POD30	53	M	N		0	0	0	0	0	0.451499	0.534516
LTR120	POD0-PRE	315	M	N		0.00128386	0.00560742	0.00162936	0.00629306	0.0046033	0.436615	0.492899
LTR120	POD0-POST	1010	M	N		0.0033123	0.00604751	0.00334509	6.53453e-05	0.00258775	0.0784488	0.0746092
LTR120	POD7	106.75	M	N		0.000470929	0.000320793	0.000272775	0.00329757	0.00303794	0.481418	0.492295
LTR120	POD30	380	M	N		0	0	0	0	0	0.458173	0.473366
LTR121	POD0-PRE	477.5	M	N		0.00131923	0.00183453	0.0022562	0.0066914	0.00466364	0.467093	0.514457
LTR121	POD0-POST	1600	M	N		0.000697759	0.0011949	0.00411169	0.00464502	0.00145363	0.0948898	0.142465
LTR121	POD7	490	M	N		0.000894441	0.00104144	0.000679615	0.0010619	0.0063906	0.435677	0.5339
LTR121	POD30	212.25	M	N		0.0137902	0.0375655	0.00179916	0.000130696	7.8415e-05	0.3932	0.524088
LTR122	POD0-PRE	1300	M	Y	Recurrence (NASH) (POD39)	0.00317024	0.0046638	0.00075935	0.00263405	0.00791156	0.433241	0.544705
LTR122	POD0-POST	3950	M	Y	Recurrence (NASH) (POD39)	0	0	0	0	0	0.0415164	0.0367466
LTR122	POD7	72	M	Y	Recurrence (NASH) (POD39)	0.00556299	0.00236612	0.000220092	0.0109704	0.00541742	0.43978	0.417722
LTR122	FC-POD30	592.5	M	Y	Recurrence (NASH) (POD39)	0	0	0	0	0	0.349075	0.433789
LTR123	POD0-PRE	212.25	M	Y	ACR; hyperbilirubinemia (POD124)	0.00131632	0.000407942	0.0010066	0	0.00122514	0.414223	0.458802
LTR123	POD0-POST	226	M	Y	ACR; hyperbilirubinemia (POD124)	0.0145908	0.0229683	0.0148985	0.00389811	0.00553936	0.219751	0.212466
LTR123	POD7	204.5	M	Y	ACR; hyperbilirubinemia (POD124)	0.00314644	0.00221093	0.000227633	0.000707812	0.00702619	0.437329	0.382285
LTR123	POD15	56.25	M	Y	COVID19 infection (POD15); ACR (POD124)	0	0	0	0	0	0.435352	0.530414
LTR123	POD30	255	M	Y	ACR; hyperbilirubinemia (POD124)	0.000744336	0.000337424	0.000116912	0.000339883	0.000512446	0.463053	0.521781
LTR124	POD0-PRE	109.25	M	Y	Anastomotic stricture; transaminitis (POD7)	0	0	0	0	0	0.422149	0.414349
LTR124	POD0-POST	3150	M	Y	Anastomotic stricture; transaminitis (POD7)	0.00439585	0.00456578	0	0.000160374	0	0	0
LTR124	FC-POD7	220.5	M	Y	Anastomotic stricture; transaminitis (POD7)	0	0	0	0	0	0.116754	0.290655
LTR124	POD30	637.5	M	Y	Anastomotic stricture; transaminitis (POD7)	0	0	0	0	0	0.460739	0.447137
LTR125	POD0-PRE	56.5	F	Y	ACR (POD9 + POD15)	0.00705095	0.00764277	0.00834108	0.0128216	0.0156236	0.415287	0.50384
LTR125	POD0-POST	222	F	Y	ACR (POD9 + POD15)	0.00765093	0.0104391	0.00353406	0.00189646	0.00209444	0.125361	0.0776593
LTR125	POD7	88.64	F	Y	ACR (POD9 + POD15)	0	0	0	0	0	0.395917	0.454985
LTR125	POD30	115	F	Y	ACR (POD9 + POD15)	0.000212421	0.000698194	0.000522694	0.000861971	0.000588721	0.451372	0.52798
LTR126	POD0-PRE	88	M	Y	Biloma (POD48)	0.035169	0.0550466	0.116397	0.0755995	0.0381951	0.273608	0.291448
LTR126	POD0-POST	588	M	Y	Biloma (POD48)	0.0265739	0.0312548	0.0497868	0.0552307	0.0609648	0.253723	0.277821
LTR126	POD7	175.5	M	Y	Biloma (POD48)	0	0	0	0	0	0.384516	0.387641
LTR126	POD30	44.4	M	Y	Biloma (POD48)	0	0	0	0	0	0.452706	0.495882
LTR127	POD0-PRE	97.6	M	Y	ACR (POD2)	0.00955113	0.0123843	0.0214843	0.0134068	0.0294005	0.377855	0.406482
LTR127	POD0-POST	560	M	Y	ACR (POD2)	0.0058067	0.00901731	0.000736083	0.0194918	0.0115071	0.314645	0.361657
LTR127	POD7	247.75	M	Y	ACR (POD2)	0.00251058	0.00202235	0.00445429	0.00627279	0.00238298	0.463775	0.518582
LTR127	POD30	149.25	M	Y	ACR (POD2)	0.000248605	0.00014876	0.000419588	0.00456995	0.00155409	0.435828	0.383275
LTR128	POD0-PRE	81.6	M	Y	Ischemic Hepatitis; hyperbilirubinemia (POD1)	0.0059463	0.00853862	0.00958321	0.0044821	0.00290476	0.443037	0.47201
LTR128	POD0-POST	736	M	Y	Ischemic Hepatitis; hyperbilirubinemia (POD1)	0.00717969	0.0118314	0.00609586	0.00703338	0.00619963	0.138889	0.0771423
LTR128	POD7	95.5	M	Y	Ischemic Hepatitis; hyperbilirubinemia (POD1)	0.00338271	0.00296616	0.00163097	0.00203763	0.00547853	0.412582	0.427919
LTR128	POD30	257.5	M	Y	Ischemic Hepatitis; hyperbilirubinemia (POD1)	0	0	0	0	0	0.450019	0.513677
LTR125_plasma	POD0-POST	148	F	Y	ACR (POD9 + POD15)	0.00445268	0.00796002	0.00202711	0.00280935	0.00228485	0.112866	0.0644891
LTR125_plasma	POD7	37.12	F	Y	ACR (POD9 + POD15)	0.0048921	0.00288023	0.00862252	0.00789287	0.00603227	0.122348	0.101477
LTR126_plasma	POD0-POST	269.6	M	Y	Biloma (POD43)	0.00675513	0.00792508	0.0154295	0.0390269	0.0415994	0.280508	0.277289
LTR126_plasma	POD7	56.16	M	Y	Biloma (POD43)	0.00940343	0.010225	0.00654726	0.00511184	0.0118265	0.245634	0.221619
LTR128_plasma	POD0-POST	197.6	M	Y	Ischemic Hepatitis; hyperbilirubinemia (POD1)	0.0072319	0.0107919	0.0122091	0.00867309	0.010054	0.349233	0.34331
LTR128_plasma	POD7	63.6	M	Y	Ischemic Hepatitis; hyperbilirubinemia (POD1)	0.00662495	0.00475486	0.000748227	0.000909746	0.00424522	0.454812	0.463955
Supplementary Data 9b. Liver transplant phenotype-matched cfDNA samples extended immune cell-type proportions from UXM deconvolution analysis.
Sample	Timepoint	ng/mL	Allograft Complications (post 1-year)	Etiology of injury / Complication (Cx)	Injury Category	Liver biopsy histopathological finding				BcellMemory	BcellNaive	CD4Mature	CD8Mature	NK	MonoMacro	Neutrophil
						Necrosis	Fibrosis	Cholestasis	Other
LTR115	FC-POD30	2650	Y	ACR (POD30)	Hepatocellular				RAI = 4	0	0	0	0	0	0.0619553	0.0226787
LTR122	FC-POD30	592.5	Y	Recurrence (NASH) (POD39)	Hepatocellular	X			Steatosis (5% macro, 10%micro); ballooned hepatocytes	0	0	0	0	0	0.349075	0.433789
LTR123	FC-POD124	412.5	Y	ACR; hyperbilirubinemia (POD124)	Mixed	X	X	X	RAI = 7	0	0	0	0	0	0.464845	0.50053
LTR124	FC-POD7	220.5	Y	Anastomotic stricture; transaminitis (POD7)	Mixed			X		0	0	0	0	0	0.116754	0.290655
LTR125	FC-POD9	312	Y	ACR (POD9)	Hepatocellular				RAI = 7; portal inflammation with hepatitic pattern	0.00243768	0.000344908	0.0258541	0.0198118	0.0017105	0.353548	0.34673
LTR125	FC-POD15	325.6	Y	ACR (POD15)	Hepatocellular				RAI = 3	0.00537658	0.00289917	0.00816252	0.019856	0.00477975	0.387288	0.414995
LTR126	FC-POD43	347.2	Y	Biloma (POD48)	Biliary					0.00660966	0.00498859	0.00595727	0.0187627	0.0142078	0.361273	0.459091
LTR127	FC-POD2	208	Y	ACR (POD2)	Hepatocellular	X	X	X	RAI = 3	0.00306198	0.00257665	0.00220135	0.00327035	0.00209168	0.296164	0.31289
LTR128	FC-POD1	460.8	Y	Ischemic Hepatitis; hyperbilirubinemia (POD1)	Mixed	X		X		0.00211356	0.0017824	0.00125976	0.00197448	0.0031298	0.0884679	0.0488991
LTR129	FC-POD12	396	Y	Bile leak (POD12)	Biliary			X		0.00646946	0.00962273	0.00754475	0.00661367	0.00450539	0.436139	0.455416
LTR130	FC-POD17	238	Y	ACR (POD17)	Hepatocellular				RAI = 3	0.00110886	0.00151365	0.000669377	0.000358291	0.00031082	0.417165	0.450775
LTR131	FC-POD8	31200	Y	Ischemic Hepatitis; bile leak; compression of portal vein and hepatic artery (POD8)	Mixed	X		X		0.0022105	0.000976416	0.000676742	0.00398921	0.00319713	0.0629554	0.0197966
LTR132	FC-POD39	3226.67	Y	ACR (POD39)	Hepatocellular	X			RAI = 6	0.00319617	0.00177324	0.00691838	0.00575174	0.00110747	0.147561	0.11941
LTR133	FC-POD13	424	Y	ACR (POD13)	Hepatocellular				RAI = 6	0	0	0	0	0	0.40912	0.412483
LTR133	FC-POD125	177.2	Y	Cholangitis; sepsis; transaminitis (POD125)	Mixed			X		0	0	0	0	0	0.380778	0.41595
LTR134	FC-POD70	330.4	Y	ACR; cholangitis (POD70)	Mixed		X		RAI = 4	0.00763518	0.00498622	0.00595821	0.00294093	0.0149155	0.253747	0.216019
LTR135	FC-POD7	1790	Y	ACR (POD7)	Hepatocellular			X	RAI = 4; endothelitis and congestion	0	0	0	0	0	0.341684	0.396425
LTR136	FC-POD7	126.8	Y	ACR (POD7)	Hepatocellular			X	RAI = 4	0.00287844	0.00122868	0.00496769	0.00610397	0.00836822	0.365983	0.429253
LTR137	FC-POD18	236	Y	Cholangitis; biliary obstruction (POD18)	Biliary			X		0.0108197	0.0100383	0.0310343	0.0111985	0.0162523	0.421806	0.480934
LTR137	FC-POD42	270	Y	Cholangitis; biliary obstruction; transaminitis (POD42)	Mixed		X	X	RAI = 2; bile duct proliferation	0.00335182	0.00259192	0.000920466	0.00635697	0.00394382	0.44129	0.479331
LTR138	FC-POD7	552	Y	Ischemic Hepatitis; Transaminitis (POD7)	Hepatocellular			X	Steatosis	0.00205559	0.00247779	0.00128976	0.00390813	0.00277673	0.405396	0.476627
LTR139	FC-POD2	6620	Y	Ischemic Hepatitis (POD2)	Hepatocellular	X				0.0179895	0.0228309	0.0522976	0.042096	0.066544	0.266443	0.219839
LTR139	FC-POD21	155.2	Y	AMR; cholangitis (POD21)	Mixed	X	X	X	C4d positivity, bile duct proliferation and bile plugs	0.00439412	0.00481227	0.0156844	0.00740454	0.00682065	0.428709	0.487767
LTR139	FC-POD29	332	Y	Cholangitis (POD29)	Biliary			X	bile duct proliferation	0.00126467	0.0010459	0.000406135	0.000827973	0.00136432	0.444569	0.525311
LTR139	FC-POD44	574	Y	Cholangitis (POD44)	Biliary		X	X	bile duct proliferation	0	0	0	0	0	0.456826	0.535057
LTR140	FC-POD4	7780	Y	Ischemic Hepatitis (IRI); Cholangitis (POD4)	Mixed	X		X		0	0	0	0	0	0.109176	0.107238
LTR141	FC-POD5	1144	Y	Ischemic Hepatitis (POD5)	Hepatocellular	X		X		0.00335684	0.00274606	0.00176919	0.0035235	0.00357841	0.391867	0.426492
LTR142	FC-POD91	160.4	Y	Cholangitis; Vascular occlusion (POD91)	Mixed		X		Sinusoidal dilation and congestion	0.00539374	0.00334846	0.00340474	0.0109975	0.0151935	0.425887	0.436272
LTR143	FC-POD29	262	Y	ACR (POD29)	Hepatocellular				RAI = 3	0.00337868	0.00388302	0.00987833	0.0105104	0.0145926	0.357588	0.412505
LTR144	FC-POD15	520	Y	Cholangitis (POD15)	Biliary			X		0.00459873	0.00683634	0.00266003	0.00305364	0.00920826	0.362366	0.327333
LTR125_plasma	FC-POD15	162.8	Y	ACR (POD15)	NA				RAI = 3	0.00464944	0.0037843	0.00862422	0.00723123	0.00296681	0.322787	0.294225
LTR126_plasma	FC-POD43	231.47	Y	Biloma (POD48)	NA					0.00492511	0.00474337	0.00324009	0.0103247	0.00790169	0.416323	0.391732
LTR128_plasma	FC-POD1	230.4	Y	Ischemic Hepatitis; hyperbilirubinemia (POD1)	NA	X		X		0.000658031	0.00107516	0.000307953	0.000961877	0.00107398	0.169177	0.168818
